# Supplementary material for: miRNA profiling of urinary exosomes to assess the progression of acute kidney injury
Source: Sci Rep. 2019 Mar 18;9:4692. doi: 10.1038/s41598-019-40747-8 (PMC6423131; doi:10.1038/s41598-019-40747-8)
Supplement: Supplementary file 1 — Supplementary table 1 [file 41598_2019_40747_MOESM1_ESM.xlsx]

## Sheet: Table legend
Supplementary table 1. Small RNA expression datasets with differential gene expression analysis.
(a) Sample ID, Sample identifier for the small RNA sequencing.
(b) Exo-miRs, All sequencing results of exo-miRs at the indicated time points following renal IRI.
(c) DE analysis, Differential expression analysis of exo-miRs in sham and renal IRI at the indicated time points (day 1, day 2, day 3, day 7, and day 14 following renal IRI).
(d) Cell miRNAs, Affymetrix transcriptome analysis of miRNAs in kidney at the indicated time points following renal IRI

## Sheet: Sample ID
(a) Sample identification
sample ID	animal ID	treatment group	sample days following renal IRI
1-1-READs	1	renal IRI	1
1-2-READs	1	renal IRI	2
1-3-READs	1	renal IRI	3
1-7-READs	1	renal IRI	7
1-14-READs	1	renal IRI	14
13-1-READs	13	renal IRI	1
13-2-READs	13	renal IRI	2
13-3-READs	13	renal IRI	3
13-7-READs	13	renal IRI	7
13-14-READs	13	renal IRI	14
2-1-READs	2	renal IRI	1
2-2-READs	2	renal IRI	2
2-3-READs	2	renal IRI	3
2-7-READs	2	renal IRI	7
2-14-READs	2	renal IRI	14
3-1-READs	3	Sham	1
3-2-READs	3	Sham	2
3-3-READs	3	Sham	3
3-7-READs	3	Sham	7
3-14-READs	3	Sham	14
6-1-READs	6	Sham	1
6-2-READs	6	Sham	2
6-3-READs	6	Sham	3
6-7-READs	6	Sham	7
6-14-READs	6	Sham	14
9-1-READs	9	Sham	1
9-2-READs	9	Sham	2
9-3-READs	9	Sham	3
9-7-READs	9	Sham	7
9-14-READs	9	Sham	14

## Sheet: Exo-miRs
(b) Sequencing results of exo-miRs during the time course of renal IRI
miRNA	13-14-READs	2-2-READs	1-3-READs	2-3-READs	3-1-READs	1-1-READs	9-7-READs	6-1-READs	2-7-READs	9-1-READs	13-7-READs	6-7-READs	13-1-READs	2-1-READs	1-2-READs	6-3-READs	3-14-READs	9-3-READs	1-7-READs	1-14-READs	9-2-READs	9-14-READs	2-14-READs	3-2-READs	6-2-READs	6-14-READs	3-7-READs	3-3-READs	13-3-READs	13-2-READs
rno-let-7a-1-3p/7c-2-3p	0	2	3	2	2	44	0	0	0	0	0	0	41	36	9	1	0	2	0	0	0	0	0	0	0	0	0	0	0	0
rno-let-7a-2-3p	10	8	3	8	1	40	0	0	0	0	0	0	64	40	14	4	1	0	0	0	0	0	0	0	9	6	2	0	4	61
rno-let-7a-5p	41	56	36	45	55	2454	35	114	14	39	45	34	2023	363	215	30	34	12	16	37	76	29	27	36	81	72	9	42	577	399
rno-let-7b-3p	11	11	2	3	1	14	0	0	0	0	0	0	76	21	6	3	1	5	0	0	2	4	0	43	4	1	2	3	11	25
rno-let-7b-5p	149	76	77	84	113	2552	69	148	52	88	81	115	2959	744	371	73	75	27	51	170	200	72	84	77	149	171	28	91	907	842
rno-let-7c-1-3p	3	22	16	7	3	53	0	0	0	0	0	0	87	81	59	7	1	9	11	4	3	8	2	8	11	6	0	3	22	68
rno-let-7c-5p	160	85	94	90	104	3068	70	165	37	69	77	88	3646	691	498	53	55	34	56	150	285	99	65	58	142	203	14	62	1709	1149
rno-let-7d-3p	30	15	6	14	5	164	0	0	0	0	0	0	122	60	52	8	3	6	6	2	3	10	4	8	12	5	2	2	17	94
rno-let-7d-5p	1	4	0	1	1	152	0	0	0	0	0	0	75	27	17	1	0	0	0	0	0	0	0	0	1	2	0	1	27	20
rno-let-7e-3p	15	4	2	1	12	9	0	0	0	0	0	0	27	16	0	7	1	4	8	7	6	4	3	22	0	0	0	0	0	0
rno-let-7e-5p	9	15	6	15	14	145	7	24	5	5	9	15	192	66	14	5	2	4	0	0	0	0	0	0	13	15	2	11	31	109
rno-let-7f-1-3p	0	9	3	4	0	22	0	0	0	0	0	0	36	16	7	3	0	4	0	0	0	0	0	0	3	3	0	0	9	60
rno-let-7f-2-3p	0	0	0	0	0	0	0	0	0	0	0	0	44	29	16	0	1	0	0	0	0	0	0	0	0	0	0	0	0	0
rno-let-7f-5p	73	86	76	83	110	3141	71	238	24	93	86	99	5364	951	299	92	72	26	29	69	118	46	28	69	135	160	13	87	843	1054
rno-let-7g-3p	14	0	3	2	2	0	0	0	0	0	0	0	41	9	16	2	1	4	0	0	0	0	0	0	0	0	0	0	0	0
rno-let-7g-5p	4	10	2	1	4	152	0	0	0	0	0	0	235	89	5	0	4	1	0	0	0	0	0	0	9	6	0	5	29	54
rno-let-7i-3p	0	0	0	0	0	0	0	0	0	0	0	0	21	18	9	2	0	0	0	0	0	0	0	0	8	0	0	0	1	96
rno-let-7i-5p	15	30	9	23	16	516	10	35	20	11	17	17	479	161	103	19	8	11	9	29	17	15	10	23	31	28	3	16	126	136
rno-miR-1-3p	0	0	0	0	0	0	0	0	0	0	0	0	26	23	2	0	0	0	0	0	0	0	0	0	0	0	0	0	0	0
rno-miR-1-5p	1	10	4	5	2	132	0	0	0	0	0	0	51	141	37	0	0	1	0	0	0	0	0	0	0	0	0	0	0	0
rno-miR-100-5p	33	11	6	11	3	20	0	0	0	0	0	0	44	21	10	8	2	9	10	3	4	11	0	36	10	4	2	5	13	82
rno-miR-101a-3p	3	11	2	14	0	152	0	0	0	0	0	0	212	68	26	1	2	2	0	0	0	0	0	0	0	4	0	3	33	21
rno-miR-101a-5p	0	0	0	0	0	0	0	0	0	0	0	0	33	43	19	1	0	3	0	0	0	0	0	0	0	0	0	0	0	0
rno-miR-101b-3p	3	6	7	2	5	101	0	0	0	0	0	0	93	38	21	1	1	1	0	0	0	0	0	0	2	4	1	3	9	74
rno-miR-101b-5p	0	0	0	0	0	0	0	0	0	0	0	0	0	0	0	0	0	0	0	0	0	0	0	0	7	2	1	0	5	34
rno-miR-103-3p/107-3p	13	25	11	10	9	93	0	0	0	0	0	0	484	116	68	4	2	6	9	5	4	3	5	12	11	23	2	8	27	149
rno-miR-103-5p	19	8	0	3	2	61	0	0	0	0	0	0	76	40	4	1	0	0	4	2	1	7	0	13	4	1	0	2	4	46
rno-miR-105	3	13	2	1	1	65	0	0	0	0	0	0	42	13	18	4	0	1	0	0	0	0	0	0	0	0	0	0	0	0
rno-miR-106b-3p	14	2	2	5	1	11	0	0	0	0	0	0	56	22	8	1	1	3	4	1	1	2	0	10	0	0	0	0	0	0
rno-miR-106b-5p	0	0	0	0	0	0	0	0	0	0	0	0	64	21	20	1	0	1	0	0	0	0	0	0	0	0	0	0	0	0
rno-miR-107-5p	0	0	0	0	0	0	0	0	0	0	0	0	29	10	13	0	1	1	0	0	0	0	0	0	3	1	1	1	1	36
rno-miR-10a-3p	0	0	0	0	0	0	0	0	0	0	0	0	47	31	3	1	1	0	0	0	0	0	0	0	0	0	0	0	0	0
rno-miR-10a-5p	34	125	46	57	52	560	22	82	16	34	49	46	1369	836	284	39	26	11	16	46	31	23	27	22	70	91	12	31	191	617
rno-miR-10b-3p	20	47	28	17	1	41	0	0	0	0	0	0	345	32	13	38	0	41	0	0	0	0	0	0	8	1	1	7	8	38
rno-miR-10b-5p	99	10	5	9	8	70	14	33	12	3	12	11	57	66	35	17	6	37	21	9	7	34	20	198	15	5	5	37	17	8
rno-miR-1188-3p	984	1371	1075	524	139	417	122	979	214	2344	186	122	363	225	789	380	467	693	888	441	850	1119	299	591	2461	196	59	200	411	677
rno-miR-1188-5p	338	137	92	88	36	510	42	40	41	15	71	57	353	534	464	64	13	67	60	54	28	54	25	320	82	33	17	46	100	807
rno-miR-1193-3p	0	0	0	0	0	0	0	0	0	0	0	0	38	31	10	2	1	2	0	2	0	1	1	14	0	0	0	0	0	0
rno-miR-1193-5p	28	5	6	2	4	46	0	0	0	0	0	0	54	48	15	1	3	4	5	3	6	4	3	19	5	5	5	2	16	91
rno-miR-1199-3p	35	115	55	37	21	49	10	80	18	41	14	13	82	64	157	27	9	21	47	11	16	23	11	31	117	15	6	19	50	143
rno-miR-1199-5p	2298	7330	4473	2585	411	3746	355	3082	493	2028	773	407	2803	1767	6596	1275	942	1699	4427	744	729	2332	457	1851	4391	728	229	593	1602	1923
rno-miR-122-3p	0	0	0	0	0	0	0	0	0	0	0	0	23	10	5	0	1	2	0	0	0	0	0	0	1	11	0	0	0	10
rno-miR-122-5p	0	0	0	0	0	0	0	0	0	0	0	0	38	19	9	1	0	1	0	0	0	0	0	0	0	0	0	0	0	0
rno-miR-1224	373	616	163	165	48	327	69	177	85	53	45	29	688	544	502	120	44	79	185	82	54	88	44	514	190	63	29	92	274	715
rno-miR-124-3p	218	132	62	70	10	333	23	71	27	18	15	5	405	293	243	32	11	17	265	18	13	14	15	46	109	21	13	18	56	183
rno-miR-124-5p	230	19	8	18	8	19	7	291	19	74	12	18	12	25	9	29	15	79	48	23	27	59	12	59	75	8	4	20	17	80
rno-miR-1247-3p	632	523	353	204	167	1959	66	646	105	169	167	99	2575	1639	779	170	108	233	521	223	102	211	82	226	629	96	37	93	186	1164
rno-miR-1247-5p	767	227	136	118	172	2453	112	483	193	83	92	158	2378	1034	583	234	122	119	461	172	78	127	96	366	441	66	68	144	180	361
rno-miR-1249	1047	2731	815	1095	232	1139	211	759	428	1749	255	211	576	1015	2503	476	340	896	957	415	1102	739	279	1642	2114	285	107	343	733	2077
rno-miR-125a-3p	218	594	170	116	72	185	25	181	45	209	23	36	189	168	416	115	41	68	124	52	109	63	58	183	713	48	12	50	117	373
rno-miR-125a-5p	33	46	26	18	22	184	9	13	16	8	24	25	476	206	93	25	10	9	8	51	15	12	21	32	33	27	3	17	37	93
rno-miR-125b-1-3p	314	16	17	12	21	128	29	74	37	18	15	12	106	73	104	23	14	21	52	16	8	36	21	151	43	30	9	20	32	148
rno-miR-125b-2-3p	6	17	10	38	2	11	0	0	0	0	0	0	59	61	0	9	3	14	0	0	0	0	0	0	12	6	0	10	11	34
rno-miR-125b-5p	27	15	16	5	10	21	1	14	18	5	5	9	152	71	28	18	2	18	18	26	7	5	7	13	21	7	3	12	10	61
rno-miR-126a-3p	0	0	0	0	0	0	0	0	0	0	0	0	24	21	21	1	1	0	0	0	0	0	0	0	0	0	0	0	0	0
rno-miR-126a-5p	13	1	2	3	1	7	0	0	0	0	0	0	0	0	0	0	0	0	1	0	1	5	0	42	0	0	0	0	0	0
rno-miR-127-3p	92	78	67	56	12	167	14	42	31	25	14	23	338	133	139	54	16	31	179	30	30	18	26	95	95	20	17	74	58	214
rno-miR-127-5p	0	0	0	0	0	0	1	25	1	0	0	2	66	27	20	4	3	3	6	2	0	5	2	18	10	3	0	4	9	17
rno-miR-128-1-5p	3	18	7	12	1	40	0	0	0	0	0	0	127	73	39	3	3	3	8	2	1	4	2	22	11	8	1	3	21	117
rno-miR-128-2-5p	5	20	26	54	10	32	6	116	14	31	1	9	70	23	35	25	5	15	54	6	10	18	6	29	72	9	4	18	11	28
rno-miR-128-3p	26	68	32	39	19	256	9	14	8	9	13	9	161	336	249	9	4	9	11	11	5	13	11	22	25	18	5	7	73	292
rno-miR-129-3p	14	3	9	4	1	22	0	0	0	0	0	0	87	41	11	6	1	2	10	1	0	5	0	24	7	4	2	0	8	39
rno-miR-129-5p	7	40	14	27	9	78	5	10	8	6	7	14	186	72	77	17	5	9	5	4	7	6	3	36	16	7	3	4	47	208
rno-miR-1297	0	0	0	0	0	0	0	0	0	0	0	0	34	24	1	0	0	0	0	0	0	0	0	0	0	0	0	0	0	0
rno-miR-1298	11	7	1	4	2	10	0	0	0	0	0	0	33	26	18	2	3	4	0	3	1	2	1	16	0	0	0	0	0	0
rno-miR-1306-3p	35	68	21	14	13	178	11	16	19	12	11	4	124	127	35	16	2	9	10	20	4	8	6	20	21	17	5	7	31	59
rno-miR-1306-5p	10	16	5	11	4	65	0	0	0	0	0	0	83	71	33	7	3	4	2	3	6	4	3	19	23	6	2	5	3	66
rno-miR-130a-3p	0	0	0	0	0	0	0	0	0	0	0	0	26	23	16	3	0	0	0	0	0	0	0	0	0	0	0	0	0	0
rno-miR-130a-5p	0	0	0	0	0	0	0	0	0	0	0	0	36	44	17	0	0	1	0	0	0	0	0	0	0	0	0	0	0	0
rno-miR-130b-3p	14	26	0	3	0	18	0	0	0	0	0	0	62	47	13	22	16	4	31	3	5	8	2	20	20	3	10	34	5	40
rno-miR-130b-5p	21	11	11	3	3	43	8	14	0	1	2	2	63	53	31	3	3	15	15	1	3	8	1	44	8	5	5	6	10	46
rno-miR-132-3p	8	6	4	10	3	75	2	18	3	16	2	3	61	42	18	4	5	4	3	1	6	4	4	37	54	3	0	2	8	38
rno-miR-132-5p	37	3	5	8	3	33	4	30	15	2	4	1	28	41	18	8	7	3	21	5	1	6	6	23	5	1	1	4	6	56
rno-miR-133a-3p/133b-3p	29	34	24	26	8	87	11	13	7	4	6	7	103	163	135	12	2	15	18	4	8	18	8	139	23	10	1	18	28	220
rno-miR-133a-5p	0	0	0	0	0	0	0	0	0	0	0	0	78	16	4	0	0	1	0	0	0	0	0	0	7	0	0	2	1	26
rno-miR-133b-5p	0	0	0	0	0	0	0	0	0	0	0	0	37	7	10	3	0	0	0	0	0	0	0	0	0	0	0	0	0	0
rno-miR-133c	0	0	0	0	0	0	0	0	0	0	0	0	28	16	9	1	1	0	9	2	0	2	1	26	0	0	0	0	0	0
rno-miR-134-3p	17	144	39	92	52	849	13	82	13	25	15	23	345	1175	634	27	20	35	17	22	8	27	52	33	101	51	7	12	130	722
rno-miR-134-5p	53	22	15	9	2	7	4	41	6	4	3	4	53	53	19	9	4	11	13	3	5	5	0	54	22	3	2	5	16	30
rno-miR-135a-3p	0	0	0	0	0	0	0	0	0	0	0	0	80	26	5	4	1	2	0	0	1	1	1	13	2	3	0	0	2	41
rno-miR-135a-5p	0	0	0	0	0	0	0	0	0	0	0	0	70	41	4	0	1	0	0	0	0	0	0	0	0	0	0	0	0	0
rno-miR-135b-3p	0	0	0	0	0	0	0	0	0	0	0	0	69	31	12	3	0	1	0	0	0	0	0	0	3	1	0	2	4	33
rno-miR-135b-5p	15	12	3	6	2	34	0	0	0	0	0	0	45	27	18	2	2	2	3	2	1	3	2	21	0	0	0	0	0	0
rno-miR-136-3p	0	0	0	0	0	0	0	0	0	0	0	0	44	55	22	1	0	3	0	0	0	0	0	0	2	0	0	2	2	53
rno-miR-136-5p	3	4	4	2	1	69	0	0	0	0	0	0	107	109	11	0	2	2	0	0	0	0	0	0	3	3	1	1	12	58
rno-miR-137-3p	12	50	24	14	5	112	0	0	0	0	0	0	75	74	56	13	2	3	11	8	3	5	1	5	16	8	3	7	59	239
rno-miR-137-5p	0	0	0	0	0	0	0	0	0	0	0	0	48	26	3	2	2	4	0	0	0	0	0	0	0	0	0	0	0	0
rno-miR-138-1-3p	0	0	0	0	0	0	2	42	1	2	1	3	44	34	6	13	2	3	3	3	3	4	5	25	16	4	0	4	1	12
rno-miR-138-2-3p	24	48	23	24	14	105	8	259	13	22	6	9	197	162	103	65	6	10	9	6	13	11	11	105	105	19	1	22	81	277
rno-miR-138-5p	35	78	13	19	5	57	6	13	22	8	7	3	195	91	194	12	5	10	12	6	11	5	1	121	43	13	2	8	40	267
rno-miR-139-3p	16	178	51	83	46	3354	19	111	29	38	16	20	1937	3509	694	60	23	15	51	26	13	19	31	66	95	28	20	31	16	711
rno-miR-139-5p	13	7	9	3	1	2	0	0	0	0	0	0	82	26	19	1	1	7	2	1	2	4	1	13	5	2	0	6	26	28
rno-miR-140-3p	17	25	13	11	4	91	7	13	10	8	10	6	113	57	92	4	8	5	13	10	4	5	3	79	18	18	2	12	33	179
rno-miR-140-5p	1	13	11	4	4	40	0	0	0	0	0	0	96	24	29	1	0	1	0	0	0	0	0	0	7	1	0	3	24	90
rno-miR-141-3p	19	20	6	11	2	136	0	0	0	0	0	0	627	88	94	3	3	4	4	1	16	3	6	8	9	18	0	2	332	237
rno-miR-141-5p	6	14	3	7	4	59	0	0	0	0	0	0	124	43	6	0	1	3	0	0	0	0	0	0	13	8	0	2	24	48
rno-miR-142-3p	0	0	0	0	0	0	0	0	0	0	0	0	52	22	33	1	1	2	0	0	0	0	0	0	8	0	0	1	19	60
rno-miR-142-5p	0	0	0	0	0	0	0	0	0	0	0	0	39	23	3	1	0	0	0	0	0	0	0	0	0	0	0	0	0	0
rno-miR-143-3p	8	105	52	40	9	239	11	7	7	14	11	15	400	325	165	14	7	4	12	14	7	13	8	13	29	27	4	12	70	505
rno-miR-143-5p	3	28	14	10	3	47	0	0	0	0	0	0	67	66	36	2	1	3	17	6	4	3	3	9	14	5	1	1	19	119
rno-miR-144-5p	0	0	0	0	0	0	0	0	0	0	0	0	66	40	9	0	0	1	0	0	0	0	0	0	0	0	0	0	0	0
rno-miR-145-3p	9	16	8	4	2	24	0	0	0	0	0	0	240	37	17	4	1	0	0	0	0	0	0	0	7	2	0	2	7	81
rno-miR-145-5p	19	7	15	8	3	27	2	10	3	6	1	6	53	31	12	11	5	2	8	10	7	1	4	26	12	15	1	8	17	96
rno-miR-146a-3p	2	11	7	6	0	105	0	0	0	0	0	0	539	166	13	4	0	1	0	0	0	0	0	0	7	1	0	3	19	68
rno-miR-146a-5p	0	0	0	0	0	0	0	0	0	0	0	0	23	14	2	3	1	4	0	0	0	0	0	0	2	2	1	2	3	62
rno-miR-146b-3p	5	2	1	5	0	38	0	0	0	0	0	0	84	57	6	2	3	2	0	0	0	0	0	0	2	3	0	2	15	57
rno-miR-146b-5p	0	0	0	0	0	0	0	0	0	0	0	0	82	42	5	7	0	6	1	0	0	3	1	26	0	0	0	0	0	0
rno-miR-148a-3p	11	13	6	38	10	1406	4	7	2	19	2	4	1115	56	123	7	3	2	2	5	59	9	3	6	8	13	3	4	432	229
rno-miR-148a-5p	5	12	10	6	1	51	0	0	0	0	0	0	120	64	12	5	1	6	0	0	0	0	0	0	9	4	1	2	18	64
rno-miR-148b-3p	0	0	0	0	0	0	0	0	0	0	0	0	128	43	24	1	2	2	0	0	0	0	0	0	1	0	0	1	17	27
rno-miR-148b-5p	0	0	0	0	0	0	0	0	0	0	0	0	35	21	4	2	0	1	0	0	0	0	0	0	0	0	0	0	0	0
rno-miR-149-3p	1099	2882	1095	680	222	1677	132	731	283	694	325	155	1030	1665	3098	402	360	513	1070	451	275	708	262	685	1526	235	80	242	611	944
rno-miR-149-5p	59	21	14	16	6	99	9	21	0	6	9	9	70	75	70	6	4	8	26	4	8	3	5	56	9	6	1	12	8	34
rno-miR-150-3p	61	52	25	36	50	128	12	130	31	45	19	35	190	245	109	52	28	25	38	34	27	21	16	57	130	28	3	30	38	97
rno-miR-150-5p	22	41	23	15	5	115	6	6	7	15	6	5	123	118	93	15	0	10	13	0	6	8	5	42	23	5	6	8	61	238
rno-miR-151-3p	11	9	3	3	8	92	4	10	6	7	4	7	167	50	19	8	10	1	19	12	3	9	3	8	11	4	3	7	23	23
rno-miR-151-5p	0	0	0	0	0	0	0	0	0	0	0	0	50	20	2	2	0	1	0	0	0	0	0	0	4	1	0	0	1	52
rno-miR-152-3p	12	28	10	14	8	99	0	0	0	0	0	0	207	61	18	7	1	6	12	4	13	5	5	12	5	6	2	11	73	68
rno-miR-152-5p	63	414	189	113	114	697	54	51	108	75	172	107	1746	1068	658	80	18	71	51	58	72	41	25	39	360	114	26	34	356	2236
rno-miR-153-3p	0	0	0	0	0	0	0	0	0	0	0	0	57	11	2	2	0	0	0	0	0	0	0	0	0	0	0	0	0	0
rno-miR-153-5p	0	0	0	0	0	0	0	0	0	0	0	0	19	18	2	0	1	0	0	0	0	0	0	0	0	0	0	0	0	0
rno-miR-154-3p	0	0	0	0	0	0	0	0	0	0	0	0	15	19	18	4	2	1	0	0	0	0	0	0	0	0	0	0	0	0
rno-miR-154-5p	7	20	2	4	0	45	0	0	0	0	0	0	24	45	13	2	2	3	19	2	0	8	3	38	10	2	4	4	6	27
rno-miR-155-3p	0	0	0	0	0	0	0	0	0	0	0	0	26	6	2	0	0	0	0	0	0	0	0	0	0	0	0	0	0	0
rno-miR-155-5p	8	21	8	13	8	69	0	0	0	0	0	0	81	56	61	7	2	2	0	0	0	0	0	0	8	11	2	5	36	79
rno-miR-15a-3p	0	0	0	0	0	0	0	0	0	0	0	0	30	6	0	1	0	1	0	0	0	0	0	0	0	0	0	0	0	0
rno-miR-15a-5p	0	0	0	0	0	0	0	0	0	0	0	0	94	36	11	0	3	1	0	0	0	0	0	0	1	1	1	1	10	28
rno-miR-15b-3p	13	62	47	50	6	210	4	5	0	14	4	7	581	223	173	8	13	1	0	0	0	0	0	0	8	30	3	3	96	423
rno-miR-15b-5p	0	0	0	0	0	0	0	0	0	0	0	0	45	13	3	0	1	2	0	0	0	0	0	0	0	0	0	0	0	0
rno-miR-16-3p	0	0	0	0	0	0	0	0	0	0	0	0	30	1	1	1	0	0	0	0	0	0	0	0	0	0	0	0	0	0
rno-miR-16-5p	17	38	24	32	13	1910	9	33	12	12	28	18	1465	449	117	25	12	7	17	23	20	8	15	15	48	27	5	15	388	315
rno-miR-17-1-3p	2	3	4	3	2	79	0	0	0	0	0	0	42	62	29	1	1	0	0	0	0	0	0	0	0	0	0	0	0	0
rno-miR-17-2-3p	1	8	4	5	3	49	0	0	0	0	0	0	42	45	10	2	0	2	0	0	0	0	0	0	0	0	0	0	0	0
rno-miR-17-5p	0	0	0	0	0	0	0	0	0	0	0	0	34	25	20	1	0	0	0	0	0	0	0	0	0	0	0	0	0	0
rno-miR-181a-1-3p	0	20	3	4	0	25	0	0	0	0	0	0	56	16	4	1	0	1	0	0	0	0	0	0	2	0	0	1	10	75
rno-miR-181a-2-3p	0	0	0	0	0	0	0	0	0	0	0	0	71	18	8	0	2	0	0	0	0	0	0	0	0	0	0	0	0	0
rno-miR-181a-5p	40	128	36	41	14	127	13	28	9	15	11	22	659	290	129	25	14	14	14	17	12	26	19	85	58	22	8	32	51	311
rno-miR-181b-1-3p	1	21	2	2	1	52	0	0	0	0	0	0	91	51	0	0	1	0	0	0	0	0	0	0	0	0	0	0	0	0
rno-miR-181b-2-3p	0	0	0	0	0	0	0	0	0	0	0	0	48	15	9	1	1	0	0	0	0	0	0	0	0	0	0	0	0	0
rno-miR-181b-5p	59	39	14	22	8	73	8	36	16	14	2	9	139	67	81	27	12	22	24	10	8	15	10	56	37	15	11	39	26	183
rno-miR-181c-3p	12	32	24	11	4	7	0	0	0	0	0	0	90	30	30	6	2	5	13	4	4	5	4	24	12	4	2	3	16	159
rno-miR-181c-5p	94	18	10	12	2	63	11	10	3	1	2	8	60	42	18	21	1	36	19	1	2	12	7	91	11	2	0	10	23	97
rno-miR-181d-3p	0	0	0	0	0	0	1	14	3	6	0	0	37	23	12	8	3	4	6	1	2	2	1	11	18	1	0	4	0	15
rno-miR-181d-5p	18	14	4	7	0	38	0	0	0	0	0	0	63	29	19	11	4	8	1	5	2	6	7	33	0	0	0	0	0	0
rno-miR-182	7	25	18	15	19	913	4	50	4	11	10	8	726	272	38	12	14	3	4	3	17	10	3	14	36	34	3	10	69	113
rno-miR-183-3p	8	4	7	3	0	77	0	0	0	0	0	0	30	18	11	1	1	0	0	0	0	0	0	0	0	0	0	0	0	0
rno-miR-183-5p	4	3	12	4	6	753	6	20	2	4	2	5	445	109	21	10	3	1	0	0	0	0	0	0	11	11	2	4	52	43
rno-miR-1839-3p	7	101	10	22	10	371	0	0	0	0	0	0	315	441	154	4	1	2	0	0	0	0	0	0	17	19	2	5	33	313
rno-miR-1839-5p	0	0	0	0	0	0	0	0	0	0	0	0	93	47	27	8	0	8	0	0	0	0	0	0	0	0	0	0	0	0
rno-miR-184	29	48	17	22	3	32	5	13	7	2	1	11	94	74	74	6	8	6	8	2	2	7	0	45	17	3	1	13	24	179
rno-miR-1843a-3p	0	0	0	0	0	0	0	0	0	0	0	0	53	21	10	1	0	2	0	0	0	0	0	0	0	0	0	0	0	0
rno-miR-1843a-5p	0	0	0	0	0	0	0	0	0	0	0	0	29	23	5	2	4	0	0	0	0	0	0	0	0	0	0	0	0	0
rno-miR-1843b-3p	35	22	9	12	8	113	5	9	0	12	6	8	102	142	40	6	1	16	12	6	1	4	9	53	9	6	2	10	16	129
rno-miR-1843b-5p	14	12	2	3	3	25	4	10	3	3	2	2	87	25	16	0	1	8	6	2	2	1	0	14	11	2	0	4	5	23
rno-miR-185-3p	59	30	35	23	12	112	20	38	17	15	22	15	164	116	112	26	4	24	28	12	15	11	6	57	32	18	7	8	17	345
rno-miR-185-5p	100	33	34	47	528	52	70	48	244	38	100	115	100	64	96	114	134	25	165	159	34	9	91	329	118	162	152	256	16	95
rno-miR-186-3p	0	0	0	0	0	0	0	0	0	0	0	0	79	27	9	4	0	0	0	0	0	0	0	0	0	1	2	0	8	91
rno-miR-186-5p	0	0	0	0	0	0	4	21	1	5	0	2	69	41	5	13	4	1	0	0	0	0	0	0	12	1	2	6	3	17
rno-miR-187-3p	58	374	215	138	61	66	19	217	75	56	46	47	586	112	216	134	42	34	141	49	28	46	55	147	305	67	21	40	92	553
rno-miR-187-5p	23	92	33	25	21	55	11	62	15	14	2	5	214	50	71	22	7	10	51	4	8	5	4	54	83	7	11	18	18	78
rno-miR-188-3p	0	0	0	0	0	0	3	10	7	4	4	2	53	28	15	9	4	3	3	8	6	5	1	18	14	7	1	5	9	107
rno-miR-188-5p	18	14	7	8	13	66	2	14	6	4	2	5	58	64	54	7	5	6	12	6	2	7	9	20	12	6	1	5	11	62
rno-miR-1896	51	46	31	18	19	113	23	36	23	17	16	9	129	67	65	24	10	24	27	13	9	18	11	76	41	27	6	18	27	258
rno-miR-18a-3p	7	13	6	5	3	9	0	0	0	0	0	0	28	27	16	1	0	2	6	1	0	0	2	18	0	0	0	0	0	0
rno-miR-18a-5p	0	0	0	0	0	0	0	0	0	0	0	0	38	28	17	0	0	1	0	0	0	0	0	0	2	0	2	1	5	34
rno-miR-190a-3p	0	0	0	0	0	0	0	0	0	0	0	0	58	16	18	3	0	3	0	0	0	0	0	0	1	0	1	2	10	45
rno-miR-190a-5p	0	0	0	0	0	0	0	0	0	0	0	0	37	48	22	0	0	1	0	0	0	0	0	0	0	0	0	0	0	0
rno-miR-190b-3p	0	0	0	0	0	0	0	0	0	0	0	0	65	29	3	0	0	1	0	0	0	0	0	0	0	0	0	0	0	0
rno-miR-190b-5p	2	9	10	8	0	16	0	0	0	0	0	0	20	27	12	1	0	2	0	0	0	0	0	0	0	0	0	0	0	0
rno-miR-1912-3p	0	0	0	0	0	0	0	0	0	0	0	0	45	59	58	1	0	3	0	0	0	0	0	0	4	0	1	0	11	69
rno-miR-1912-5p	4	40	9	17	10	70	9	2	7	2	13	6	104	56	88	11	5	3	0	0	0	0	0	0	26	21	1	6	85	328
rno-miR-191a-3p	6	39	6	11	2	79	0	0	0	0	0	0	50	64	41	9	2	2	9	4	4	9	5	20	21	9	5	2	16	47
rno-miR-191a-5p	12	9	4	12	3	170	0	18	4	8	7	5	212	76	31	6	1	7	5	7	0	2	6	27	10	9	1	9	10	88
rno-miR-191b	7	2	1	5	4	33	0	0	0	0	0	0	29	34	2	2	0	5	0	0	0	0	0	0	0	0	0	0	0	0
rno-miR-192-3p	5	11	1	6	3	80	0	0	0	0	0	0	94	46	31	6	2	3	0	0	0	0	0	0	8	9	1	2	15	139
rno-miR-192-5p	12	26	11	19	21	461	7	61	7	17	10	18	876	347	70	14	19	5	8	15	21	14	9	23	33	27	7	34	33	114
rno-miR-193a-3p	18	28	6	8	3	58	6	16	5	6	1	6	124	53	29	4	1	5	20	5	6	2	3	20	8	5	4	11	11	79
rno-miR-193a-5p	11	13	20	16	9	141	0	0	0	0	0	0	71	163	97	2	2	4	7	4	0	9	5	13	14	11	3	1	29	130
rno-miR-193b-3p	0	0	0	0	0	0	0	0	0	0	0	0	38	16	12	4	2	2	0	0	0	0	0	0	8	4	2	3	4	27
rno-miR-193b-5p	32	46	23	7	4	46	9	14	10	3	1	3	230	31	36	9	3	5	10	4	3	0	1	18	13	0	0	6	13	12
rno-miR-194-3p	0	0	0	0	0	0	2	11	2	7	0	2	32	15	3	2	0	3	0	0	0	0	0	0	10	4	3	7	4	47
rno-miR-194-5p	11	66	20	13	5	251	0	0	0	0	0	0	290	133	20	8	0	11	5	6	3	6	2	18	18	8	1	8	25	70
rno-miR-1949	0	0	0	0	0	0	1	11	5	5	2	1	40	65	24	6	0	6	0	0	0	0	0	0	7	8	1	3	12	90
rno-miR-195-3p	0	0	0	0	0	0	0	0	0	0	0	0	30	26	10	2	3	2	0	0	0	0	0	0	0	0	0	0	0	0
rno-miR-195-5p	0	0	0	0	0	0	0	0	0	0	0	0	45	24	5	4	0	4	0	0	0	0	0	0	3	4	0	2	7	56
rno-miR-1956-3p	24	17	10	9	9	15	5	13	7	3	3	7	139	34	32	2	1	15	19	1	0	10	6	82	11	5	0	15	14	11
rno-miR-1956-5p	115	2044	445	175	33	431	125	52	32	65	31	42	5333	561	1752	71	15	40	226	20	22	37	13	325	78	24	14	53	162	281
rno-miR-196a-3p	0	0	0	0	0	0	0	0	0	0	0	0	34	15	1	2	3	0	0	0	0	0	0	0	7	0	0	0	8	33
rno-miR-196a-5p	6	8	6	11	5	105	0	0	0	0	0	0	118	58	20	3	1	6	0	0	0	0	0	0	15	5	3	3	13	34
rno-miR-196b-3p	12	11	8	15	3	62	0	0	0	0	0	0	161	62	8	1	1	1	4	3	1	5	2	10	8	6	2	1	6	60
rno-miR-196b-5p	5	6	11	3	5	271	5	11	2	12	2	2	140	49	15	5	6	8	0	0	0	0	0	0	19	3	2	13	28	57
rno-miR-196c-3p	11	85	31	30	14	293	8	4	22	13	17	14	263	216	159	12	5	5	11	11	4	9	4	19	26	29	1	7	146	910
rno-miR-196c-5p	0	0	0	0	0	0	0	0	0	0	0	0	115	50	21	1	0	5	3	1	3	2	1	40	11	3	1	1	35	124
rno-miR-199a-3p	3	361	42	1	0	46	32	1	2	0	0	2	647	102	12	6	1	0	0	0	0	0	0	0	0	0	0	0	0	0
rno-miR-199a-5p	16	69	26	47	30	463	8	8	9	17	6	11	219	625	285	11	4	14	6	12	5	13	20	9	25	29	4	5	71	281
rno-miR-19a-3p	0	0	0	0	0	0	0	0	0	0	0	0	46	33	7	1	0	0	0	0	0	0	0	0	0	0	0	0	0	0
rno-miR-19b-1-5p	1	6	8	3	0	43	0	0	0	0	0	0	115	46	15	1	0	2	0	0	0	0	0	0	5	2	0	2	4	62
rno-miR-19b-2-5p	0	17	12	3	1	49	0	0	0	0	0	0	120	70	16	1	1	4	0	0	0	0	0	0	8	4	2	0	13	65
rno-miR-19b-3p	0	0	0	0	0	0	0	0	0	0	0	0	48	37	4	2	0	3	0	0	0	0	0	0	17	4	2	2	12	13
rno-miR-1b	0	0	0	0	0	0	0	0	0	0	0	0	18	7	12	1	0	0	0	0	0	0	0	0	4	0	0	0	7	101
rno-miR-200a-3p	21	33	15	21	20	443	9	37	9	29	12	16	1891	306	165	11	8	6	9	18	88	9	7	13	20	39	1	18	808	608
rno-miR-200a-5p	14	17	5	14	6	85	0	0	0	0	0	0	53	71	43	2	2	1	4	1	2	3	6	14	13	8	2	2	30	120
rno-miR-200b-3p	18	10	7	15	2	182	2	13	1	6	9	10	932	112	68	5	2	6	4	6	28	6	5	27	18	26	3	5	430	210
rno-miR-200b-5p	0	0	0	0	0	0	0	0	0	0	0	0	102	51	15	4	1	0	0	0	0	0	0	0	0	0	0	0	0	0
rno-miR-200c-3p	8	7	5	5	3	282	0	0	0	0	0	0	709	59	97	4	1	1	8	3	20	3	1	6	8	13	1	4	293	155
rno-miR-200c-5p	27	30	48	27	5	55	6	13	9	9	16	8	119	94	7	25	2	9	13	5	2	3	3	14	22	3	0	3	21	95
rno-miR-201-3p	0	0	0	0	0	0	0	0	0	0	0	0	23	29	6	1	1	2	0	0	0	0	0	0	0	0	0	0	0	0
rno-miR-201-5p	0	0	0	0	0	0	0	0	0	0	0	0	26	6	0	2	0	2	0	0	0	0	0	0	0	2	1	1	1	39
rno-miR-202-3p	13	11	2	4	1	12	0	0	0	0	0	0	88	46	5	0	2	4	5	1	4	2	0	16	7	2	1	3	6	27
rno-miR-202-5p	0	0	0	0	0	0	0	0	0	0	0	0	12	26	1	0	0	0	0	0	0	0	0	0	0	0	0	0	0	0
rno-miR-203a-3p	96	402	560	274	90	529	20	46	80	211	358	81	15893	1793	1467	48	85	34	51	46	46	59	44	65	152	210	33	40	813	5014
rno-miR-203a-5p	3	70	5	20	7	178	0	3	13	10	3	2	149	95	113	3	2	0	7	3	15	3	7	4	27	39	3	2	21	185
rno-miR-203b-3p	193	34	30	20	4	60	30	128	12	11	6	10	167	74	55	72	21	40	122	24	8	52	26	401	171	5	8	33	50	103
rno-miR-203b-5p	8	61	65	36	24	89	5	11	12	28	10	10	1916	254	239	12	26	5	12	5	4	7	11	18	44	43	8	17	35	740
rno-miR-204-3p	17	9	10	10	0	30	0	0	0	0	0	0	58	43	16	8	3	4	7	3	3	8	3	14	15	4	1	3	13	44
rno-miR-204-5p	0	0	0	0	0	0	0	0	0	0	0	0	61	24	4	4	1	3	0	0	0	0	0	0	0	0	0	0	0	0
rno-miR-205	93	300	114	48	25	103	9	212	20	40	32	16	1932	180	178	47	13	16	62	11	17	26	13	34	48	17	12	10	73	209
rno-miR-206-3p	6	11	9	8	3	149	0	0	0	0	0	0	140	92	92	5	1	6	0	0	0	0	0	0	20	19	0	6	47	122
rno-miR-206-5p	0	0	0	0	0	0	0	0	0	0	0	0	47	8	3	0	0	1	0	0	0	0	0	0	0	0	0	0	0	0
rno-miR-207	67	70	42	57	19	223	15	95	18	38	10	17	227	138	128	30	21	15	36	22	27	21	13	38	80	23	9	18	52	152
rno-miR-208a-3p	0	0	0	0	0	0	0	0	0	0	0	0	50	9	4	1	2	0	0	0	0	0	0	0	0	0	0	0	0	0
rno-miR-208a-5p	21	1	2	3	0	2	0	0	0	0	0	0	0	0	0	0	0	0	8	0	0	6	0	44	0	0	0	0	0	0
rno-miR-208b-3p	0	68	9	8	4	26	0	0	0	0	0	0	110	105	18	4	4	1	3	5	2	1	2	11	2	5	0	3	33	71
rno-miR-208b-5p	20	3	0	2	0	3	0	0	0	0	0	0	0	0	0	0	0	0	4	0	0	5	1	49	0	0	0	0	0	0
rno-miR-20a-3p	15	4	9	4	0	31	0	0	0	0	0	0	28	31	5	1	0	3	0	0	0	0	0	0	4	2	0	2	2	75
rno-miR-20a-5p	0	0	0	0	0	0	0	0	0	0	0	0	36	14	1	0	2	1	0	0	0	0	0	0	0	0	0	0	0	0
rno-miR-20b-3p	0	0	0	0	0	0	0	0	0	0	0	0	20	20	7	1	0	1	0	0	0	0	0	0	0	0	0	0	0	0
rno-miR-20b-5p	0	0	0	0	0	0	0	0	0	0	0	0	31	26	10	5	0	1	0	0	0	0	0	0	0	0	0	0	0	0
rno-miR-21-3p	14	21	9	14	4	70	0	0	0	0	0	0	91	65	22	3	3	4	7	4	3	10	1	13	16	5	2	6	19	144
rno-miR-21-5p	77	95	55	63	28	966	12	51	27	52	58	26	4402	529	249	22	9	10	21	62	90	28	45	27	51	51	6	12	1170	908
rno-miR-210-3p	32	27	5	6	21	107	9	17	11	3	5	20	82	143	99	15	4	2	14	4	5	4	9	19	22	14	1	12	22	210
rno-miR-210-5p	134	113	105	159	16	218	12	39	359	26	207	25	370	161	106	25	10	22	3328	98	28	18	78	25	46	41	9	10	51	234
rno-miR-211-3p	899	2089	1393	1142	487	1778	250	4104	176	3541	347	322	272	313	2580	848	476	730	1038	326	816	790	189	934	2988	400	103	419	949	500
rno-miR-211-5p	0	0	0	0	0	0	0	0	0	0	0	0	34	27	5	1	0	5	3	2	0	6	1	12	0	0	0	0	0	0
rno-miR-212-3p	8	33	19	16	9	64	4	13	11	10	10	3	76	76	24	5	4	15	9	14	5	11	4	36	14	11	4	12	26	197
rno-miR-212-5p	12	21	7	3	1	43	0	0	0	0	0	0	52	33	22	4	0	0	7	1	3	2	4	11	10	3	0	1	5	93
rno-miR-214-3p	111	58	67	49	34	154	14	87	39	43	35	8	137	85	231	39	23	49	72	32	18	57	21	76	83	18	4	24	23	79
rno-miR-214-5p	2	13	5	0	1	57	0	0	0	0	0	0	112	57	19	1	1	1	0	0	0	0	0	0	0	0	0	0	0	0
rno-miR-215	0	0	0	0	0	0	0	0	0	0	0	0	77	28	10	1	0	1	0	0	0	0	0	0	0	0	0	0	0	0
rno-miR-216a-3p	14	7	7	3	3	23	0	0	0	0	0	0	50	17	10	8	5	2	8	2	0	2	0	19	19	1	1	5	0	11
rno-miR-216a-5p	17	5	5	5	3	71	0	0	0	0	0	0	25	37	4	1	0	1	0	0	0	0	0	0	0	0	0	0	0	0
rno-miR-216b-3p	0	0	0	0	0	0	0	0	0	0	0	0	45	18	2	0	0	0	0	0	0	0	0	0	0	0	0	0	0	0
rno-miR-216b-5p	0	0	0	0	0	0	0	0	0	0	0	0	38	22	7	1	0	0	0	0	0	0	0	0	0	0	0	0	0	0
rno-miR-217-3p	0	0	0	0	0	0	0	0	0	0	0	0	17	28	0	1	1	0	0	0	0	0	0	0	0	0	0	0	0	0
rno-miR-217-5p	116	133	87	64	12	278	23	24	18	18	17	15	361	400	223	20	6	21	13	10	7	25	7	122	48	30	4	8	246	1118
rno-miR-218a-1-3p	52	10	5	11	1	51	8	15	15	3	3	4	77	29	23	11	3	7	29	10	4	11	12	22	11	11	5	9	14	25
rno-miR-218a-2-3p	57	59	58	38	18	199	10	41	20	8	14	15	197	197	173	42	5	63	30	11	8	32	13	128	58	19	3	29	89	619
rno-miR-218a-5p	0	0	0	0	0	0	0	0	0	0	0	0	66	26	18	5	0	1	0	0	0	0	0	0	0	0	0	0	0	0
rno-miR-218b	5	47	13	6	0	29	0	0	0	0	0	0	117	46	18	1	1	8	0	0	0	0	0	0	3	5	3	1	3	64
rno-miR-219a-1-3p	51	33	37	29	11	29	19	182	20	39	14	19	77	119	81	74	21	42	79	20	34	42	9	100	151	30	12	30	35	83
rno-miR-219a-2-3p	0	0	0	0	0	0	0	0	0	0	0	0	36	26	15	1	0	4	4	2	1	2	0	12	9	2	1	5	10	38
rno-miR-219a-5p	10	4	0	1	0	14	0	0	0	0	0	0	26	28	5	3	0	1	0	0	0	0	0	0	0	0	0	0	0	0
rno-miR-219b	30	152	125	92	57	1045	61	63	81	30	39	28	1366	952	626	106	29	43	54	53	44	39	37	63	188	99	27	73	495	1397
rno-miR-22-3p	6	6	16	11	4	80	0	0	0	0	0	0	103	56	27	4	4	7	7	5	7	4	2	12	8	5	1	2	44	28
rno-miR-22-5p	6	16	15	6	4	47	0	0	0	0	0	0	93	64	28	2	0	4	0	0	0	0	0	0	9	2	0	2	9	114
rno-miR-221-3p	48	96	11	9	9	28	12	12	3	4	5	10	367	69	51	5	1	16	14	6	5	7	0	26	4	7	10	6	13	88
rno-miR-221-5p	0	10	7	2	43	32	4	32	2	1	2	5	28	34	7	49	9	1	3	0	1	3	11	13	32	5	6	12	6	22
rno-miR-222-3p	0	0	0	0	0	0	0	0	0	0	0	0	48	32	6	2	2	0	0	0	0	0	0	0	1	0	3	2	11	41
rno-miR-222-5p	1	5	4	7	2	73	0	0	0	0	0	0	72	22	10	0	0	1	0	0	0	0	0	0	2	0	0	2	1	38
rno-miR-223-3p	21	2	4	8	0	44	0	0	0	0	0	0	41	54	32	7	1	7	8	1	1	5	3	35	9	5	3	6	11	95
rno-miR-223-5p	0	0	0	0	0	0	0	0	0	0	0	0	61	80	22	2	0	0	0	0	0	0	0	0	3	1	1	5	11	55
rno-miR-224-3p	0	0	0	0	0	0	0	0	0	0	0	0	39	19	2	1	1	1	0	0	0	0	0	0	0	0	0	0	0	0
rno-miR-224-5p	0	0	0	0	0	0	0	31	0	0	1	2	127	32	5	6	0	3	0	0	0	0	0	0	15	0	1	4	5	49
rno-miR-23a-3p	9	22	28	15	4	79	7	7	5	14	5	5	902	97	64	9	9	8	13	10	2	9	1	15	15	9	5	2	7	155
rno-miR-23a-5p	1192	156	89	132	171	455	155	877	217	263	97	198	323	408	222	694	394	513	1255	402	221	443	200	950	1344	204	91	379	62	170
rno-miR-23b-3p	2	29	18	9	8	19	7	11	5	10	2	5	558	67	74	6	10	3	0	0	0	0	0	0	12	9	6	5	8	112
rno-miR-23b-5p	0	0	0	0	0	0	0	0	0	0	0	0	31	53	12	0	1	1	2	1	3	3	0	13	0	0	0	0	0	0
rno-miR-24-1-5p	0	0	0	0	0	0	0	0	0	0	0	0	33	11	8	1	1	1	0	0	0	0	0	0	0	0	0	0	0	0
rno-miR-24-2-5p	8	19	5	0	0	10	0	0	0	0	0	0	120	33	8	4	1	0	0	0	0	0	0	0	9	2	1	1	3	33
rno-miR-24-3p	49	20	21	16	2	56	12	4	9	9	6	9	156	69	24	11	7	23	8	3	6	10	3	39	14	7	8	8	10	117
rno-miR-25-3p	0	0	0	0	0	0	0	0	0	0	0	0	108	56	11	2	0	2	0	0	0	0	0	0	13	0	0	2	9	28
rno-miR-25-5p	26	76	37	30	14	86	8	44	8	66	6	7	92	83	69	12	9	16	20	16	16	14	9	28	76	8	6	21	26	203
rno-miR-26a-3p	3	1	2	3	0	55	0	0	0	0	0	0	27	21	3	2	0	3	0	0	0	0	0	0	0	0	0	0	0	0
rno-miR-26a-5p	26	58	37	48	45	1037	16	66	15	35	28	24	1845	525	130	38	23	14	19	27	49	19	18	24	63	49	8	23	251	265
rno-miR-26b-3p	10	11	14	4	2	42	4	10	7	7	3	2	30	25	35	3	2	4	14	4	1	1	7	11	12	3	4	7	8	24
rno-miR-26b-5p	20	35	12	19	21	487	10	43	11	20	10	20	788	297	73	16	7	9	4	9	16	4	4	21	27	17	1	16	108	247
rno-miR-27a-3p	12	16	12	4	5	46	0	0	0	0	0	0	89	50	71	8	2	5	11	4	4	7	6	30	15	7	3	4	10	61
rno-miR-27a-5p	16	4	8	6	1	18	0	0	0	0	0	0	38	12	20	5	1	4	0	0	0	0	0	0	7	2	2	10	11	37
rno-miR-27b-3p	24	35	25	19	8	123	9	18	23	13	14	11	361	118	109	14	19	5	19	10	14	8	10	17	17	22	4	13	55	146
rno-miR-27b-5p	15	62	15	12	6	224	0	0	0	0	0	0	264	126	117	7	0	1	7	4	3	5	1	16	21	5	4	1	31	345
rno-miR-28-3p	7	14	4	5	8	73	0	0	0	0	0	0	93	34	39	2	5	3	0	0	0	0	0	0	13	6	0	5	7	77
rno-miR-28-5p	2	49	10	3	0	29	0	0	0	0	0	0	82	47	30	5	1	2	0	0	0	0	0	0	12	1	2	2	8	87
rno-miR-290	0	0	0	0	0	0	0	0	0	0	0	0	19	6	5	2	0	0	0	0	0	0	0	0	0	0	0	0	0	0
rno-miR-291a-3p	0	0	0	0	0	0	0	0	0	0	0	0	38	25	12	2	1	0	0	0	0	0	0	0	0	0	0	0	0	0
rno-miR-291a-5p	5	12	4	2	3	18	0	0	0	0	0	0	29	29	35	4	1	2	0	0	0	0	0	0	10	1	1	4	9	49
rno-miR-291b	0	18	4	9	1	22	0	0	0	0	0	0	75	32	14	0	0	0	0	0	0	0	0	0	0	0	0	0	0	0
rno-miR-292-3p	0	0	0	0	0	0	0	0	0	0	0	0	51	21	12	3	1	2	2	3	1	0	3	12	5	4	0	3	5	41
rno-miR-292-5p	8	7	34	52	5	16	0	0	0	0	0	0	93	22	30	6	1	2	9	0	3	7	2	22	16	4	0	13	4	20
rno-miR-293-3p	0	0	0	0	0	0	0	0	0	0	0	0	41	21	18	1	0	0	0	0	0	0	0	0	0	0	0	0	0	0
rno-miR-293-5p	3	4	7	3	1	41	0	0	0	0	0	0	0	0	0	0	0	0	0	0	0	0	0	0	15	0	0	3	4	51
rno-miR-294	0	0	0	0	0	0	0	0	0	0	0	0	25	4	2	0	2	3	0	0	0	0	0	0	0	0	0	0	0	0
rno-miR-295-3p	0	0	0	0	0	0	0	0	0	0	0	0	35	7	10	0	0	2	0	0	0	0	0	0	0	0	0	0	0	0
rno-miR-295-5p	2	3	2	6	3	57	0	0	0	0	0	0	59	29	8	4	0	1	0	0	0	0	0	0	0	0	0	0	0	0
rno-miR-296-3p	36	475	105	44	7	103	18	22	15	7	14	11	1320	155	122	15	11	17	22	15	15	8	6	44	28	11	6	16	91	250
rno-miR-296-5p	74	336	239	247	22	177	10	376	42	85	18	10	193	93	159	101	47	59	249	52	47	79	24	89	406	18	8	37	52	191
rno-miR-297	0	0	0	0	0	0	0	0	0	0	0	0	67	24	0	0	0	0	0	0	0	0	0	0	0	0	0	0	0	0
rno-miR-298-3p	14	21	5	8	2	42	0	11	2	3	0	1	46	51	8	7	1	4	9	2	3	7	3	21	0	0	0	0	0	0
rno-miR-298-5p	27	35	34	17	7	48	6	20	6	18	9	7	120	108	70	8	8	6	19	8	4	17	11	32	51	18	4	9	55	179
rno-miR-2985	20	21	31	29	20	113	2	16	9	4	4	9	155	112	108	16	2	14	8	8	5	5	6	23	22	2	7	12	17	176
rno-miR-299a-5p	22	3	8	2	0	17	0	0	0	0	0	0	26	18	10	1	1	2	4	0	1	4	1	37	0	0	0	0	0	0
rno-miR-29a-3p	1	7	4	9	2	146	0	0	0	0	0	0	194	80	10	3	3	1	3	1	4	1	3	37	4	7	1	6	26	46
rno-miR-29a-5p	0	0	0	0	0	0	0	0	0	0	0	0	86	47	10	3	0	2	0	0	0	0	0	0	4	2	0	0	0	20
rno-miR-29b-3p	11	3	1	1	2	86	0	0	0	0	0	0	145	41	1	1	1	2	0	0	0	0	0	0	0	0	0	0	0	0
rno-miR-29b-5p	4	8	2	4	3	52	0	0	0	0	0	0	32	23	9	3	0	0	0	0	0	0	0	0	0	0	0	0	0	0
rno-miR-29c-3p	1	8	1	2	3	54	0	0	0	0	0	0	101	70	9	2	1	0	0	0	0	0	0	0	7	6	0	2	21	51
rno-miR-29c-5p	0	0	0	0	0	0	0	10	3	8	2	2	77	22	4	6	3	0	0	0	0	0	0	0	19	2	1	11	3	34
rno-miR-300-3p	43	6	4	2	1	23	1	25	2	4	2	1	19	28	0	5	1	2	20	1	4	7	2	35	0	0	0	0	0	0
rno-miR-300-5p	11	8	1	0	3	22	0	0	0	0	0	0	58	24	0	3	0	3	0	0	0	0	0	0	2	3	1	1	15	53
rno-miR-301a-3p	24	1	6	1	0	0	0	0	0	0	0	0	41	12	11	1	2	2	1	0	0	3	2	35	0	0	0	0	0	0
rno-miR-301a-5p	0	0	0	0	0	0	0	0	0	0	0	0	53	63	39	1	0	1	0	0	0	0	0	0	4	4	1	1	8	57
rno-miR-301b-3p	0	0	0	0	0	0	0	0	0	0	0	0	21	45	2	1	0	0	0	0	0	0	0	0	0	0	0	0	0	0
rno-miR-301b-5p	0	0	0	0	0	0	0	0	0	0	0	0	28	30	10	3	0	3	0	0	0	0	0	0	0	0	0	0	0	0
rno-miR-3064-3p	4	14	5	3	2	38	0	0	0	0	0	0	0	0	0	0	0	0	0	0	0	0	0	0	2	2	0	2	4	50
rno-miR-3064-5p	0	0	0	0	0	0	0	0	0	0	0	0	23	20	13	2	0	0	0	0	0	0	0	0	0	0	0	0	0	0
rno-miR-3065-3p	5	15	11	8	2	80	0	0	0	0	0	0	115	69	24	8	3	8	4	2	6	3	6	33	9	3	3	12	21	110
rno-miR-3065-5p	0	0	0	0	0	0	0	0	0	0	0	0	103	59	15	1	1	1	0	0	0	0	0	0	0	4	0	1	2	57
rno-miR-3068-3p	0	0	0	0	0	0	0	0	0	0	0	0	36	48	16	0	1	3	0	0	0	0	0	0	5	1	0	1	9	52
rno-miR-3068-5p	0	0	0	0	0	0	0	0	0	0	0	0	42	21	14	2	0	3	0	0	0	0	0	0	4	2	1	2	15	45
rno-miR-3072	116	19	14	20	7	29	24	48	5	8	12	12	60	51	18	32	2	28	69	6	5	72	7	466	39	13	4	24	24	110
rno-miR-3074	6	30	9	4	7	52	1	27	2	12	3	2	50	36	18	5	4	4	0	0	0	0	0	0	25	6	0	2	12	56
rno-miR-3075	13	28	5	7	8	44	3	13	12	3	2	4	156	68	51	12	4	7	15	6	11	7	2	25	26	7	2	3	39	71
rno-miR-3084a-3p/3084b-3p/3084d	18	50	24	22	10	133	17	24	17	10	11	12	265	166	104	23	12	12	32	13	8	6	5	36	41	26	6	19	175	369
rno-miR-3084a-5p	0	0	0	0	0	0	0	0	0	0	0	0	29	28	0	0	0	0	0	0	0	0	0	0	0	0	0	0	0	0
rno-miR-3084b-5p/3084c-5p	0	0	0	0	0	0	0	0	0	0	0	0	47	43	8	0	0	2	0	0	0	0	0	0	0	0	0	0	0	0
rno-miR-3084c-3p	19	10	6	3	3	4	0	0	0	0	0	0	72	34	36	11	2	2	47	2	4	8	1	14	17	5	2	5	13	20
rno-miR-3085	137	89	31	23	20	58	19	115	30	76	18	15	78	83	109	39	28	60	109	43	61	71	26	81	96	31	7	17	55	87
rno-miR-3099	27	17	11	8	4	75	0	0	0	0	0	0	77	124	49	7	3	8	12	6	6	7	7	30	22	5	3	3	28	76
rno-miR-30a-3p	15	13	2	9	5	91	3	10	3	11	7	4	89	22	18	9	4	1	0	0	0	0	0	0	12	9	1	6	12	68
rno-miR-30a-5p	39	73	39	36	35	640	21	49	17	25	37	38	1256	587	92	34	22	19	35	14	32	15	15	374	62	37	8	35	152	321
rno-miR-30b-3p	12	15	3	8	3	56	0	0	0	0	0	0	72	29	19	5	6	2	0	0	0	0	0	0	8	8	2	3	17	49
rno-miR-30b-5p	52	11	6	5	1	28	0	0	0	0	0	0	46	9	21	9	1	8	4	1	3	9	1	20	6	2	2	3	14	46
rno-miR-30c-1-3p	23	58	17	32	23	384	3	8	9	16	3	6	149	339	295	8	4	7	8	3	1	7	10	21	23	18	1	3	55	294
rno-miR-30c-2-3p	11	14	3	2	6	73	0	0	0	0	0	0	143	66	13	6	2	4	4	4	1	5	4	20	14	4	0	9	3	38
rno-miR-30c-5p	11	108	124	119	10	4391	4	15	50	19	83	6	132	78	1248	11	1	6	40	22	4	5	11	15	12	12	0	7	204	282
rno-miR-30d-3p	0	0	0	0	0	0	0	0	0	0	0	0	44	31	1	1	0	3	0	0	0	0	0	0	0	0	0	0	0	0
rno-miR-30d-5p	143	43	17	30	36	429	79	50	3	26	22	18	1413	284	134	31	18	13	114	14	35	17	17	871	41	34	12	30	247	309
rno-miR-30e-3p	7	5	1	5	6	111	0	0	0	0	0	0	82	35	26	3	4	1	0	0	0	0	0	0	11	1	1	3	9	36
rno-miR-30e-5p	49	27	22	18	4	261	7	32	7	5	9	13	468	227	119	27	8	21	7	11	8	20	9	72	27	10	2	22	62	100
rno-miR-3102	37	103	32	45	21	191	16	83	19	26	10	16	232	155	67	37	18	17	59	23	15	18	9	56	103	11	12	32	42	141
rno-miR-3120	0	0	0	0	0	0	0	0	0	0	0	0	31	40	3	4	2	2	0	1	0	4	0	11	1	1	2	5	0	69
rno-miR-31a-3p	4	19	11	24	12	232	0	0	0	0	0	0	78	115	70	4	0	5	0	0	0	0	0	0	13	11	1	1	33	135
rno-miR-31a-5p	0	0	0	0	0	0	0	0	0	0	0	0	89	87	6	5	0	2	0	0	0	0	0	0	4	0	1	0	2	77
rno-miR-31b	0	0	0	0	0	0	0	0	0	0	0	0	37	19	29	2	0	4	0	0	0	0	0	0	0	0	0	0	0	0
rno-miR-32-3p	0	0	0	0	0	0	0	0	0	0	0	0	18	7	0	1	0	1	0	0	0	0	0	0	0	0	0	0	0	0
rno-miR-320-3p	129	136	74	60	21	267	26	48	27	18	21	20	476	217	189	36	13	53	71	29	14	18	30	164	63	31	7	38	125	666
rno-miR-320-5p	517	114	128	92	69	201	55	295	103	58	41	75	430	269	315	219	61	122	511	73	60	98	33	390	610	38	39	160	122	262
rno-miR-322-3p	31	23	52	50	5	17	0	0	0	0	0	0	66	46	41	14	3	5	66	6	10	5	3	9	23	5	3	21	33	94
rno-miR-322-5p	0	0	0	0	0	0	0	0	0	0	0	0	45	28	7	1	0	0	0	0	0	0	0	0	0	0	0	0	0	0
rno-miR-323-3p	18	1	4	3	5	14	1	12	6	4	1	1	39	15	20	5	0	10	5	0	0	4	3	25	0	0	0	0	0	0
rno-miR-323-5p	698	105	151	81	94	901	47	289	150	85	100	63	160	260	268	109	51	45	181	132	49	66	112	236	182	85	24	57	120	350
rno-miR-324-3p	9	17	14	6	3	76	2	10	3	17	2	2	65	37	34	4	2	6	22	11	5	5	8	9	17	10	2	10	13	50
rno-miR-324-5p	2	48	15	12	6	84	1	7	6	10	6	12	102	58	46	15	2	5	0	0	0	0	0	0	6	21	5	5	56	228
rno-miR-325-3p	11	6	5	2	2	9	0	0	0	0	0	0	23	36	14	4	0	4	0	1	1	2	1	17	5	0	0	1	16	60
rno-miR-325-5p	0	17	2	3	0	0	0	0	0	0	0	0	51	32	1	1	2	4	0	0	0	0	0	0	0	0	0	0	0	0
rno-miR-326-3p	78	132	79	59	9	576	20	50	12	46	16	13	491	290	292	40	8	50	45	14	23	24	12	177	75	18	12	34	101	282
rno-miR-326-5p	8	9	14	5	4	17	5	10	1	3	0	3	57	46	10	8	1	6	5	0	3	0	3	21	13	1	1	4	17	73
rno-miR-327	0	0	0	0	0	0	0	0	0	0	0	0	25	11	19	2	1	2	0	0	0	0	0	0	11	0	2	0	9	84
rno-miR-328a-3p	140	131	95	90	74	236	48	83	57	55	26	44	402	314	290	73	47	37	124	49	34	49	33	196	155	76	33	73	255	333
rno-miR-328a-5p	54	110	62	53	33	248	12	118	23	79	16	16	57	130	165	42	24	43	47	30	32	32	25	90	125	17	13	24	71	134
rno-miR-328b-3p	18	519	172	44	28	336	46	29	12	36	15	17	1817	678	223	23	5	19	21	17	11	18	12	52	55	21	4	12	92	476
rno-miR-329-3p	0	0	0	0	0	0	0	0	0	0	0	0	56	57	20	7	0	4	0	0	0	0	0	0	7	8	5	8	12	26
rno-miR-329-5p	20	17	2	2	7	44	0	0	0	0	0	0	130	69	21	5	3	2	2	0	3	3	0	15	15	4	0	0	5	39
rno-miR-33-3p	10	30	7	3	1	48	0	0	0	0	0	0	138	35	31	2	0	4	0	0	0	0	0	0	8	2	1	1	4	32
rno-miR-330-3p	0	0	0	0	0	0	0	0	0	0	0	0	24	9	8	4	2	3	0	0	0	0	0	0	12	4	0	3	2	34
rno-miR-330-5p	10	20	8	1	5	34	0	0	0	0	0	0	87	38	9	2	2	3	3	1	3	1	3	15	0	0	0	0	0	0
rno-miR-331-3p	18	28	19	20	11	85	4	82	13	11	4	15	86	93	79	30	8	21	43	11	10	15	14	43	85	12	4	7	8	70
rno-miR-331-5p	0	0	0	0	0	0	0	0	0	0	0	0	53	38	31	1	0	0	0	0	0	0	0	0	6	2	0	0	1	38
rno-miR-335	0	0	0	0	0	0	0	0	0	0	0	0	45	21	4	0	1	1	0	0	0	0	0	0	2	0	0	0	8	26
rno-miR-336-3p	7	19	12	8	3	60	1	38	4	3	2	3	47	57	27	5	2	0	3	1	1	5	2	22	8	5	1	3	25	175
rno-miR-336-5p	3	45	17	6	2	63	0	0	0	0	0	0	192	67	49	3	2	2	0	0	0	0	0	0	0	0	0	0	0	0
rno-miR-337-3p	0	9	2	13	1	16	0	0	0	0	0	0	41	21	13	1	0	0	0	0	0	0	0	0	0	0	0	0	0	0
rno-miR-337-5p	4	17	14	6	2	31	0	0	0	0	0	0	34	45	14	4	4	3	2	0	1	1	1	11	6	8	3	1	20	134
rno-miR-338-3p	3	16	5	5	2	76	0	0	0	0	0	0	102	85	27	1	0	1	0	0	0	0	0	0	0	0	0	0	0	0
rno-miR-338-5p	20	81	44	20	3	47	11	11	4	18	3	11	73	79	100	9	3	5	6	15	6	7	7	16	13	17	2	5	95	391
rno-miR-339-3p	40	72	26	24	8	82	15	31	14	11	11	12	321	131	69	11	11	11	26	11	8	11	5	41	29	12	2	12	40	253
rno-miR-339-5p	29	34	28	24	17	141	8	71	5	11	4	3	92	46	48	25	12	15	21	4	3	12	11	30	59	5	6	14	23	27
rno-miR-340-3p	0	0	0	0	0	0	0	0	0	0	0	0	91	31	5	3	0	0	0	0	0	0	0	0	3	3	0	0	22	37
rno-miR-340-5p	0	0	0	0	0	0	0	0	0	0	0	0	51	59	16	0	0	1	0	0	0	0	0	0	0	0	0	0	0	0
rno-miR-341	94	58	52	37	24	98	32	82	37	33	23	35	76	127	89	69	31	30	111	33	25	30	21	68	154	48	17	58	36	283
rno-miR-342-3p	42	31	23	22	12	62	11	27	9	14	4	3	155	90	102	25	7	17	21	8	15	10	3	44	41	23	10	20	22	64
rno-miR-342-5p	0	0	0	0	0	0	0	0	0	0	0	0	43	36	13	2	0	0	0	0	0	0	0	0	0	0	0	0	0	0
rno-miR-343	20	39	33	9	21	73	5	13	8	3	4	14	177	117	82	18	4	11	5	9	6	10	6	156	39	9	3	11	41	137
rno-miR-344a-3p	13	8	3	5	6	30	0	0	0	0	0	0	56	35	25	5	1	3	5	3	0	4	6	13	2	4	1	3	10	87
rno-miR-344a-5p	0	0	0	0	0	0	0	0	0	0	0	0	45	35	10	2	0	2	0	0	0	0	0	0	4	6	1	0	6	49
rno-miR-344b-1-3p	3	25	18	26	4	103	0	0	0	0	0	0	71	147	63	2	2	3	0	0	0	0	0	0	12	8	0	3	16	138
rno-miR-344b-3p	2	29	24	29	6	186	11	3	15	3	10	0	123	137	84	13	2	5	0	0	0	0	0	0	20	19	2	9	130	278
rno-miR-344b-5p	3	13	5	11	1	54	0	0	0	0	0	0	39	42	52	2	2	1	0	0	0	0	0	0	7	5	0	4	10	98
rno-miR-344g	11	35	17	13	7	40	2	11	5	8	1	3	99	46	30	4	3	0	12	1	2	5	7	14	25	4	4	5	6	65
rno-miR-344i	12	7	2	3	4	10	0	0	0	0	0	0	37	31	17	6	1	4	10	1	0	2	1	20	0	0	0	0	0	0
rno-miR-345-3p	31	32	23	20	10	138	13	17	14	10	8	8	177	74	32	16	7	7	13	13	12	9	10	28	33	11	7	21	16	111
rno-miR-345-5p	14	11	5	27	2	92	2	17	2	2	3	7	108	113	31	12	1	8	7	4	6	5	3	13	14	4	0	9	14	128
rno-miR-346	25	73	26	17	5	92	7	14	6	9	6	8	235	112	45	8	5	5	20	5	3	10	2	32	24	5	2	3	40	114
rno-miR-347	57	241	121	156	60	96	33	309	31	126	32	28	43	90	120	129	50	61	98	25	51	64	25	102	401	51	23	38	51	116
rno-miR-3473	783	1403	1732	1722	1616	3552	742	935	1069	1229	2182	1345	2192	2325	4048	1440	469	412	666	870	733	265	378	1152	2864	2177	430	812	2369	6097
rno-miR-349	6	217	28	28	3	75	21	7	5	3	4	7	1287	133	30	2	0	3	0	0	0	0	0	0	8	2	2	5	9	78
rno-miR-34a-3p	0	0	0	0	0	0	0	0	0	0	0	0	29	11	14	0	0	0	0	0	0	0	0	0	2	0	1	0	10	63
rno-miR-34a-5p	13	22	6	14	1	64	2	5	7	2	4	15	123	62	34	3	1	4	5	7	4	3	8	17	7	4	0	1	28	92
rno-miR-34b-3p	26	49	5	18	6	53	7	8	15	7	14	17	130	286	62	16	6	5	0	0	0	0	0	0	9	14	1	6	19	81
rno-miR-34b-5p	28	11	5	5	1	61	0	0	0	0	0	0	48	38	50	3	0	2	0	0	0	0	0	0	8	2	2	2	18	65
rno-miR-34c-3p	2	5	2	11	4	58	0	0	0	0	0	0	62	36	2	7	0	2	0	0	0	0	0	0	18	4	2	2	3	39
rno-miR-34c-5p	0	0	0	0	0	0	0	0	0	0	0	0	49	35	15	0	0	4	0	0	0	0	0	0	4	2	0	1	4	138
rno-miR-350	3	15	12	4	0	94	0	0	0	0	0	0	38	37	20	10	2	2	0	0	0	0	0	0	13	4	0	3	7	80
rno-miR-351-3p	38	81	66	47	20	117	15	147	19	27	4	14	71	143	119	44	21	24	53	13	16	25	10	83	96	16	6	38	28	121
rno-miR-351-5p	39	30	17	15	45	146	28	51	23	20	19	25	95	125	81	38	30	14	47	29	36	36	18	26	61	80	16	16	44	50
rno-miR-352	4	24	11	1	1	12	0	0	0	0	0	0	39	9	12	2	0	0	0	0	0	0	0	0	0	0	0	0	0	0
rno-miR-3541	29	24	16	13	12	54	5	16	9	11	4	1	147	40	51	13	5	11	12	7	9	6	13	47	23	8	0	13	10	62
rno-miR-3542	298	69	38	40	21	148	39	110	53	20	44	39	107	86	110	45	55	48	264	60	49	54	34	180	120	65	34	52	42	67
rno-miR-3543	5	5	10	3	3	20	1	9	8	37	10	2	0	0	0	0	0	0	12	5	8	4	2	9	11	1	0	3	4	5
rno-miR-3544	446	212	102	75	72	930	74	654	132	217	120	83	575	660	667	169	93	161	744	126	113	201	107	187	522	59	24	73	108	208
rno-miR-3546	26	100	126	72	13	219	11	36	19	15	40	11	257	186	198	20	6	13	44	14	11	8	6	19	37	24	6	16	75	777
rno-miR-3547	26	46	26	33	15	147	6	38	16	15	8	9	175	282	118	23	8	5	19	22	5	8	7	32	43	13	5	13	69	157
rno-miR-3549	10	41	21	22	2	17	0	0	0	0	0	0	60	50	38	7	3	3	1	6	2	2	2	24	16	11	0	7	61	194
rno-miR-3550	198	101	94	77	18	408	36	65	52	19	19	26	307	319	290	77	22	64	94	25	27	71	18	396	116	28	28	114	163	698
rno-miR-3551-3p	0	0	0	0	0	0	0	0	0	0	0	0	34	24	6	0	0	1	0	0	0	0	0	0	0	0	0	0	0	0
rno-miR-3551-5p	1	19	6	4	2	29	0	0	0	0	0	0	57	28	25	2	1	1	0	0	0	0	0	0	9	3	0	4	11	156
rno-miR-3552	39	472	68	15	7	83	21	32	13	3	5	3	1182	209	52	23	4	23	110	18	4	9	11	22	35	7	1	21	8	69
rno-miR-3553	15	69	110	67	225	68	86	319	53	56	18	107	81	55	117	357	108	47	25	82	54	43	158	190	249	117	68	172	22	214
rno-miR-3556a	0	0	0	0	0	0	0	0	0	0	0	0	22	12	1	0	0	0	0	0	0	0	0	0	0	0	0	0	0	0
rno-miR-3556b	0	0	0	0	0	0	0	0	0	0	0	0	27	12	5	0	0	1	0	0	0	0	0	0	0	0	0	0	0	0
rno-miR-3557-3p	9	54	25	25	5	61	0	13	8	10	1	1	54	50	38	10	4	7	19	4	7	5	1	16	52	5	1	5	13	52
rno-miR-3557-5p	10	20	4	5	18	68	4	15	3	14	3	5	92	54	22	5	9	6	4	6	9	5	6	32	26	9	2	7	10	14
rno-miR-3558-3p	0	0	0	0	0	0	0	0	0	0	0	0	44	29	14	2	0	5	0	0	0	0	0	0	0	0	0	0	0	0
rno-miR-3558-5p	55	77	23	21	12	117	7	14	12	6	29	7	265	162	97	15	7	11	19	8	11	10	9	43	46	22	6	11	58	491
rno-miR-3559-3p	5	14	13	33	4	30	0	0	0	0	0	0	130	67	19	1	0	0	0	0	0	0	0	0	0	0	0	0	0	0
rno-miR-3559-5p	3	8	3	16	2	53	0	0	0	0	0	0	43	25	24	0	0	1	0	0	0	0	0	0	8	1	0	5	1	66
rno-miR-3560	18	89	48	37	20	310	16	15	54	9	29	9	163	225	253	15	7	24	13	19	12	18	2	29	57	38	6	22	247	820
rno-miR-3561-3p	0	0	0	0	0	0	0	0	0	0	0	0	95	25	7	3	0	2	0	0	0	0	0	0	0	0	0	0	0	0
rno-miR-3561-5p	6	8	3	6	14	24	2	12	5	3	1	2	33	13	24	8	3	5	0	0	0	0	0	0	7	14	3	4	5	55
rno-miR-3562	34	148	50	67	12	154	5	57	10	31	15	11	127	138	151	44	21	24	74	16	20	26	16	41	130	17	9	22	70	129
rno-miR-3564	95	41	24	22	24	139	9	62	19	14	25	11	191	147	100	20	7	40	66	12	4	28	13	45	52	14	5	28	12	67
rno-miR-3566	3	46	24	38	30	590	0	0	0	0	0	0	142	299	246	2	1	4	7	10	2	4	7	8	23	8	2	1	20	242
rno-miR-3568	11	40	8	4	1	37	0	0	0	0	0	0	135	39	18	13	2	4	13	3	2	5	3	17	14	2	1	3	0	26
rno-miR-3569	17	24	7	5	5	19	0	0	0	0	0	0	80	31	42	5	3	2	9	4	3	4	3	18	0	0	0	0	0	0
rno-miR-3570	12	13	2	1	3	14	1	10	2	1	2	2	68	10	11	5	3	0	3	1	2	1	2	19	7	4	1	4	10	30
rno-miR-3571	24	3	3	6	4	66	0	0	0	0	0	0	55	66	28	3	0	7	0	0	0	0	0	0	1	5	2	5	16	303
rno-miR-3572	6	14	8	9	4	93	1	13	0	3	3	5	64	32	28	4	1	3	10	2	2	3	0	11	8	9	1	4	31	26
rno-miR-3573-3p	597	52	23	27	1149	89	607	510	735	380	499	779	118	142	199	1064	300	256	592	466	703	186	191	952	1945	1192	318	726	27	117
rno-miR-3573-5p	0	0	0	0	0	0	2	19	3	5	5	4	66	41	17	14	1	8	11	4	2	9	3	12	22	3	3	4	7	49
rno-miR-3574	1	152	28	2	0	13	0	0	0	0	0	0	281	77	65	1	0	1	0	0	0	0	0	0	0	0	0	0	0	0
rno-miR-3575	146	87	25	18	28	581	9	235	30	24	38	16	242	341	130	125	41	42	243	47	21	71	16	109	196	21	10	53	21	95
rno-miR-3577	15	33	4	3	1	6	0	0	0	0	0	0	91	35	28	6	0	4	16	4	2	4	6	21	17	3	2	5	9	21
rno-miR-3578	12	15	7	4	5	55	2	12	5	4	1	3	20	25	16	2	3	2	5	2	1	3	2	16	10	2	0	6	4	89
rno-miR-3580-3p	0	0	0	0	0	0	0	0	0	0	0	0	43	42	17	0	0	1	0	0	0	0	0	0	0	0	0	0	0	0
rno-miR-3580-5p	0	0	0	0	0	0	0	0	0	0	0	0	11	22	0	1	0	0	0	0	0	0	0	0	0	0	0	0	0	0
rno-miR-3583-3p	67	13	12	4	6	85	5	13	9	7	3	5	149	55	6	3	4	14	18	7	4	7	9	50	14	2	8	7	6	69
rno-miR-3583-5p	43	42	60	46	17	253	20	19	19	13	34	22	198	181	141	26	8	22	17	19	10	10	13	20	39	18	6	22	74	213
rno-miR-3584-3p	26	21	16	17	14	50	2	36	5	49	3	8	26	36	26	21	15	9	18	10	13	10	14	34	45	4	4	21	18	126
rno-miR-3584-5p	200	203	116	80	286	261	86	425	150	191	115	85	239	419	203	163	66	55	301	111	100	46	56	206	474	176	28	102	65	177
rno-miR-3585-3p	0	0	0	0	0	0	0	0	0	0	0	0	33	16	0	1	0	0	0	0	0	0	0	0	0	0	0	0	0	0
rno-miR-3585-5p	0	0	0	0	0	0	0	0	0	0	0	0	31	8	6	1	0	0	0	0	0	0	0	0	0	0	0	0	0	0
rno-miR-3586-3p	6	33	14	10	14	716	1	28	6	3	4	4	366	760	115	12	6	2	20	8	0	5	8	29	28	4	6	11	6	89
rno-miR-3587	0	0	0	0	0	0	0	0	0	0	0	0	29	12	4	1	0	2	0	0	0	0	0	0	0	0	0	0	0	0
rno-miR-3588	83	7	4	8	9	48	4	12	7	3	6	3	34	34	10	4	5	8	15	4	1	14	0	97	5	0	1	9	26	36
rno-miR-3589	5	164	16	5	8	2	0	0	0	0	0	0	232	98	27	8	1	2	2	5	1	2	2	12	0	0	0	0	0	0
rno-miR-3590-3p	32	5	10	3	0	35	0	0	0	0	0	0	29	10	16	10	1	10	10	3	4	9	2	106	12	3	0	11	11	14
rno-miR-3590-5p	0	0	0	0	0	0	0	0	0	0	0	0	0	0	0	0	0	0	0	0	0	0	0	0	0	1	2	1	1	33
rno-miR-3591	5	24	2	2	9	35	0	0	0	0	0	0	65	21	1	6	0	1	3	1	0	2	0	22	7	2	1	8	5	43
rno-miR-3592	0	0	0	0	0	0	0	0	0	0	0	0	37	15	2	1	0	2	0	0	0	0	0	0	0	0	0	0	0	0
rno-miR-3593-3p	6	16	10	13	5	73	4	16	0	4	2	9	160	81	43	7	4	4	15	4	1	1	7	15	13	6	2	12	10	109
rno-miR-3593-5p	3385	250	109	99	1216	1211	677	3742	596	435	241	707	2216	2236	423	2995	1433	1605	5966	1056	488	716	556	5123	5786	357	318	1975	59	317
rno-miR-3594-3p	20	37	18	12	8	39	3	31	10	15	2	8	61	45	55	11	7	16	24	7	12	18	4	38	39	7	5	14	35	79
rno-miR-3594-5p	61	13	17	4	5	100	8	12	2	3	1	7	65	52	37	10	1	12	9	5	1	11	2	60	7	6	2	12	5	59
rno-miR-3596a	20	21	7	9	24	440	9	40	13	5	1	11	402	106	65	25	10	5	13	13	16	12	19	18	51	16	4	21	96	187
rno-miR-3596b	45	25	13	18	1	179	6	5	3	2	3	12	79	141	54	10	1	26	7	1	3	20	3	54	21	4	2	4	24	54
rno-miR-3596c	49	36	34	12	12	102	8	30	10	10	12	8	65	61	66	19	5	12	14	5	7	18	14	64	39	12	5	16	47	107
rno-miR-3596d	7	17	9	8	8	456	2	33	1	5	2	11	358	329	25	19	12	2	4	0	10	7	4	5	35	11	5	15	44	89
rno-miR-361-3p	6	35	4	7	7	38	4	12	2	6	5	3	65	48	16	15	2	6	8	4	3	4	8	12	0	0	0	0	0	0
rno-miR-361-5p	436	74	209	29	3	80	140	131	51	7	34	24	231	24	111	100	16	213	468	9	17	248	14	1287	49	27	15	67	158	159
rno-miR-362-3p	27	4	7	5	1	35	0	0	0	0	0	0	34	33	12	4	0	4	2	1	5	6	2	30	7	6	0	3	1	71
rno-miR-362-5p	57	14	7	3	2	25	0	0	0	0	0	0	46	40	26	13	3	24	11	6	4	11	2	40	11	4	7	25	9	96
rno-miR-363-3p	0	0	0	0	0	0	0	1	0	1	0	11	0	0	0	0	0	0	3	1	0	1	0	25	0	0	0	0	0	0
rno-miR-363-5p	56	81	12	16	10	52	17	9	9	6	5	7	245	212	174	8	0	16	12	7	2	10	9	137	16	7	4	20	20	108
rno-miR-365-3p	0	0	0	0	0	0	0	0	0	0	0	0	49	28	9	4	0	3	1	1	0	1	1	40	0	0	0	0	0	0
rno-miR-365-5p	2	32	8	10	4	35	0	0	0	0	0	0	52	26	647	6	1	1	7	1	3	1	1	24	0	0	0	0	0	0
rno-miR-369-3p	6	25	21	10	1	112	0	0	0	0	0	0	123	92	33	3	1	0	0	0	0	0	0	0	6	3	1	2	21	95
rno-miR-369-5p	268	82	50	51	34	171	17	252	63	78	17	38	114	113	83	72	149	66	286	159	37	91	128	124	140	38	14	41	42	48
rno-miR-370-3p	49	62	21	31	21	176	11	31	16	17	7	9	224	164	169	13	9	8	25	12	13	19	14	31	34	23	6	11	72	306
rno-miR-370-5p	11	4	0	7	1	37	0	0	0	0	0	0	71	21	7	0	2	1	0	0	0	0	0	0	12	1	0	4	0	15
rno-miR-374-3p	0	0	0	0	0	0	0	0	0	0	0	0	19	0	11	1	0	0	0	0	0	0	0	0	0	0	0	0	0	0
rno-miR-374-5p	2	12	7	4	4	68	0	0	0	0	0	0	102	58	21	2	0	1	0	0	0	0	0	0	11	2	0	1	8	49
rno-miR-375-3p	113	189	45	36	12	99	24	142	29	14	11	22	633	85	77	42	27	46	86	25	23	30	21	74	72	14	11	40	120	145
rno-miR-375-5p	64	32	13	14	6	57	25	16	15	3	10	7	85	58	32	16	35	10	19	9	3	8	2	19	38	4	6	8	14	76
rno-miR-376a-5p	1	7	14	9	1	20	0	0	0	0	0	0	0	0	0	0	0	0	0	0	0	0	0	0	3	7	1	4	57	44
rno-miR-376b-3p	13	3	0	3	0	20	0	0	0	0	0	0	32	20	8	3	1	5	11	0	1	5	2	78	0	0	0	0	0	0
rno-miR-376c-3p	0	0	0	0	0	0	0	0	0	0	0	0	69	52	0	0	2	1	0	0	0	0	0	0	0	0	0	0	0	0
rno-miR-376c-5p	1	3	0	1	0	69	0	0	0	0	0	0	50	14	6	0	0	0	0	0	0	0	0	0	1	1	1	0	1	23
rno-miR-377-3p	0	0	0	0	0	0	0	0	0	0	0	0	34	8	5	2	0	4	0	0	0	0	0	0	0	0	0	0	0	0
rno-miR-377-5p	0	0	0	0	0	0	0	0	0	0	0	0	49	10	1	2	0	0	0	0	0	0	0	0	0	0	0	0	0	0
rno-miR-378a-3p	63	35	19	20	93	408	28	66	16	49	21	55	900	320	64	41	42	14	12	49	66	49	37	65	80	132	19	69	28	172
rno-miR-378a-5p	0	0	0	0	0	0	0	0	0	0	0	0	55	18	5	1	3	1	0	0	0	0	0	0	0	0	0	0	0	0
rno-miR-378b	3	8	12	13	11	67	0	0	0	0	0	0	85	178	23	4	1	13	5	5	1	3	4	12	13	5	1	3	0	61
rno-miR-379-3p	1	4	3	4	0	25	0	0	0	0	0	0	26	22	4	1	0	2	0	0	0	0	0	0	0	0	0	0	0	0
rno-miR-379-5p	67	24	14	22	71	81	63	23	140	4	39	54	83	111	60	75	24	12	122	41	6	8	38	41	55	79	25	32	17	71
rno-miR-380-3p	0	0	0	0	0	0	0	0	0	0	0	0	34	21	10	0	0	1	1	0	4	1	1	15	0	0	0	0	0	0
rno-miR-380-5p	0	0	0	0	0	0	0	0	0	0	0	0	25	19	3	2	0	1	0	0	0	0	0	0	0	0	0	0	0	0
rno-miR-381-5p	2	45	11	12	3	45	0	0	0	0	0	0	64	52	49	10	2	5	0	0	0	0	0	0	12	8	2	4	28	178
rno-miR-382-3p	0	0	0	0	0	0	0	0	0	0	0	0	38	24	11	2	1	0	0	0	0	0	0	0	5	0	0	0	12	64
rno-miR-382-5p	16	12	8	9	1	30	0	0	0	0	0	0	54	25	32	0	1	4	1	2	2	5	2	18	6	1	2	2	7	75
rno-miR-383-3p	8	16	8	4	1	39	0	0	0	0	0	0	69	8	15	3	4	2	0	0	0	0	0	0	8	3	1	2	12	40
rno-miR-383-5p	0	0	0	0	0	0	0	0	0	0	0	0	42	69	49	4	0	3	0	0	0	0	0	0	11	7	0	2	3	64
rno-miR-384-3p	0	0	0	0	0	0	0	0	0	0	0	0	47	35	14	4	1	3	0	0	0	0	0	0	5	4	1	2	18	60
rno-miR-409a-3p	0	0	0	0	0	0	0	12	2	16	0	2	0	0	0	0	0	0	0	0	0	0	0	0	0	0	0	0	0	0
rno-miR-409a-5p	21	5	3	3	4	19	0	0	0	0	0	0	39	38	33	7	4	2	14	3	5	1	4	29	0	0	0	0	0	0
rno-miR-409b	17	14	9	8	3	54	3	13	2	3	2	7	26	32	12	5	1	8	16	8	2	3	3	30	0	0	0	0	0	0
rno-miR-410-3p	0	0	0	0	0	0	0	0	0	0	0	0	27	45	4	0	0	0	0	0	0	0	0	0	0	0	0	0	0	0
rno-miR-410-5p	17	27	45	40	16	140	24	9	18	8	16	21	137	104	93	23	10	12	15	15	19	11	10	22	41	17	1	11	43	125
rno-miR-411-3p	61	7	16	18	10	105	18	22	15	10	17	12	59	55	48	17	2	18	26	13	6	13	7	62	14	9	5	8	21	23
rno-miR-411-5p	75	111	160	232	89	1578	83	99	229	73	397	182	114	516	419	176	33	21	201	63	44	20	43	66	288	329	27	87	77	54
rno-miR-412-3p	90	28	16	15	28	154	15	43	22	17	22	14	83	88	50	15	18	10	37	22	7	13	19	34	32	58	11	16	31	126
rno-miR-412-5p	27	14	6	8	1	16	7	61	8	6	4	3	29	65	55	39	4	11	38	6	1	6	6	50	35	2	2	11	2	119
rno-miR-421-3p	0	0	0	0	0	0	0	0	0	0	0	0	26	15	1	1	0	0	0	0	0	0	0	0	0	0	0	0	0	0
rno-miR-421-5p	0	0	0	0	0	0	0	0	0	0	0	0	34	37	18	0	0	0	0	0	0	0	0	0	0	0	0	0	0	0
rno-miR-423-3p	27	20	5	17	9	39	3	19	5	2	1	6	88	66	12	9	4	4	16	3	6	8	4	19	23	6	2	11	15	58
rno-miR-423-5p	83	43	25	25	33	115	17	31	43	32	32	18	142	103	97	23	10	9	80	23	18	21	18	36	50	24	8	18	31	49
rno-miR-425-3p	10	14	8	8	8	32	1	4	13	3	4	4	37	34	41	4	5	7	13	6	16	5	4	14	17	5	6	5	26	75
rno-miR-425-5p	8	26	17	13	7	51	1	9	3	3	4	10	112	52	43	5	8	1	0	0	0	0	0	0	8	3	1	4	10	153
rno-miR-429	28	7	9	4	8	160	0	0	0	0	0	0	464	93	64	6	2	3	2	1	10	7	2	15	10	15	3	4	309	187
rno-miR-431	11	5	5	2	1	36	0	0	0	0	0	0	37	31	14	1	1	1	6	2	1	4	2	11	15	2	0	2	13	70
rno-miR-433-3p	38	38	36	32	39	109	21	48	23	39	37	30	66	46	80	40	18	15	31	22	20	14	17	55	70	66	4	20	16	65
rno-miR-433-5p	0	15	2	7	3	18	0	0	0	0	0	0	53	18	18	3	1	0	0	0	0	0	0	0	3	3	4	1	25	30
rno-miR-434-3p	13	59	57	52	8	57	10	554	10	28	1	4	11	29	24	121	27	40	138	15	13	54	9	96	96	4	8	24	3	32
rno-miR-434-5p	0	0	0	0	0	0	1	10	1	2	2	1	86	23	3	5	0	4	12	3	0	1	0	4	0	0	0	0	0	0
rno-miR-448-3p	3	22	8	5	1	47	0	0	0	0	0	0	58	47	17	2	1	6	0	0	0	0	0	0	5	1	1	0	15	95
rno-miR-449a-3p	2	13	11	4	2	69	0	0	0	0	0	0	39	51	49	3	2	2	0	0	0	0	0	0	6	1	1	2	15	40
rno-miR-449a-5p	0	0	0	0	0	0	0	0	0	0	0	0	59	15	24	2	0	2	0	0	0	0	0	0	15	4	0	2	5	64
rno-miR-449c-3p	11	5	1	2	4	1	0	14	1	1	1	1	16	12	11	8	0	7	13	1	2	6	2	8	0	0	0	0	0	0
rno-miR-450a-5p/450b-5p	0	0	0	0	0	0	0	0	0	0	0	0	60	32	29	2	1	1	0	0	0	0	0	0	12	2	0	3	15	53
rno-miR-450b-3p	73	17	9	13	4	21	4	22	4	8	0	6	55	13	6	12	4	11	17	7	2	14	5	108	16	4	0	8	10	46
rno-miR-451-3p	20	23	6	6	3	99	0	0	0	0	0	0	78	61	30	4	1	10	6	5	5	4	4	13	0	0	0	0	0	0
rno-miR-452-3p	3	38	9	1	1	17	0	0	0	0	0	0	96	16	2	1	0	0	0	0	0	0	0	0	0	0	0	0	0	0
rno-miR-452-5p	11	47	40	18	3	48	2	16	5	9	4	3	69	48	48	12	0	9	12	4	2	11	3	16	32	8	2	9	22	49
rno-miR-455-3p	11	29	11	6	37	20	6	44	20	16	2	5	55	19	12	34	15	12	22	24	7	13	15	21	56	18	7	16	3	21
rno-miR-455-5p	12	9	5	5	1	37	0	0	0	0	0	0	53	20	27	5	1	1	0	0	0	0	0	0	2	4	1	2	1	29
rno-miR-463-3p	3	11	4	23	0	189	0	4	7	3	1	26	154	93	22	0	0	1	0	0	0	0	0	0	3	5	1	2	12	82
rno-miR-463-5p	0	0	0	0	0	0	0	0	0	0	0	0	36	10	1	0	0	0	0	0	0	0	0	0	0	0	0	0	0	0
rno-miR-465-3p	0	0	0	0	0	0	0	0	0	0	0	0	40	24	7	0	0	3	0	0	0	0	0	0	0	0	0	0	0	0
rno-miR-465-5p	0	0	0	0	0	0	0	0	0	0	0	0	99	33	16	6	0	3	0	0	0	0	0	0	14	4	0	8	5	73
rno-miR-466b-2-3p/466b-4-3p	0	4	0	0	1	75	0	0	0	0	0	0	76	49	0	3	0	0	0	0	0	0	0	0	0	0	0	0	0	0
rno-miR-466b-3p	0	5	4	0	1	95	0	0	0	0	0	0	174	50	6	0	0	2	0	0	0	0	0	0	0	0	0	0	0	0
rno-miR-466b-5p	0	0	0	0	0	0	0	0	0	0	0	0	84	22	1	0	0	0	0	0	0	0	0	0	0	0	0	0	0	0
rno-miR-466c-3p	0	0	0	0	0	0	0	0	0	0	0	0	64	30	3	0	0	0	0	0	0	0	0	0	0	0	0	0	0	0
rno-miR-466c-5p	0	0	0	0	0	0	0	0	0	0	0	0	35	17	7	0	0	0	0	0	0	0	0	0	0	0	0	0	0	0
rno-miR-466d	0	5	1	2	0	90	0	0	0	0	0	0	71	34	6	0	0	1	0	0	0	0	0	0	0	0	0	0	0	0
rno-miR-471-3p	15	8	48	288	1	36	2	3	0	1	50	7	19	16	13	1	0	44	25	0	0	1	1	6	0	1	0	1	50	36
rno-miR-483-3p	461	2885	576	626	102	2279	75	568	126	1514	131	104	989	810	2196	205	268	460	504	228	552	281	189	465	982	153	44	125	840	1233
rno-miR-483-5p	77	65	23	31	10	92	15	24	13	18	7	5	122	124	89	22	7	20	51	10	13	31	8	131	34	16	3	14	49	165
rno-miR-484	78	81	47	38	16	155	26	259	33	21	18	14	194	175	119	73	28	23	119	20	16	26	22	124	196	18	10	31	55	149
rno-miR-485-3p	18	56	32	21	10	66	4	24	11	17	6	4	170	37	193	25	9	16	29	6	11	11	7	28	29	6	3	12	54	30
rno-miR-485-5p	27	2	15	5	3	20	5	13	5	2	6	3	29	11	24	6	0	8	10	3	4	7	2	43	7	4	2	2	9	45
rno-miR-486	44	238	125	90	61	447	22	34	51	40	98	53	758	370	319	53	11	33	36	31	38	29	10	32	245	72	8	52	170	1580
rno-miR-487b-3p	1	16	1	2	1	21	0	0	0	0	0	0	79	24	15	2	0	2	0	0	0	0	0	0	5	1	1	2	0	35
rno-miR-487b-5p	236	34	25	22	14	166	40	37	19	12	13	13	181	119	88	37	19	35	38	16	13	34	4	396	43	19	13	38	85	360
rno-miR-488-3p	48	9	5	2	7	28	1	8	13	3	1	2	35	11	18	11	2	2	84	6	2	2	5	21	0	0	0	0	0	0
rno-miR-488-5p	0	0	0	0	0	0	0	0	0	0	0	0	40	52	12	0	1	0	0	0	0	0	0	0	0	0	0	0	0	0
rno-miR-489-3p	0	0	0	0	0	0	0	0	0	0	0	0	24	6	2	0	0	1	0	0	0	0	0	0	0	0	0	0	0	0
rno-miR-489-5p	0	0	0	0	0	0	0	0	0	0	0	0	30	19	3	0	2	2	3	0	1	1	0	12	0	0	0	0	0	0
rno-miR-490-3p	3	14	14	6	3	76	0	0	0	0	0	0	135	93	27	9	3	5	1	1	1	2	3	15	15	4	0	3	4	106
rno-miR-490-5p	11	10	8	4	1	37	1	10	2	2	1	2	80	31	16	2	5	3	0	0	0	0	0	0	14	4	2	4	3	79
rno-miR-493-3p	0	0	0	0	0	0	0	0	0	0	0	0	45	17	5	2	2	2	0	0	0	0	0	0	0	0	0	0	0	0
rno-miR-493-5p	24	75	9	7	3	62	0	0	0	0	0	0	96	73	50	3	6	4	8	1	2	2	1	11	16	9	0	5	29	83
rno-miR-494-3p	0	0	0	0	0	0	3	12	1	2	3	1	42	23	3	7	5	3	11	2	1	4	0	13	0	0	0	0	0	0
rno-miR-494-5p	0	5	1	2	9	63	2	11	2	1	1	1	98	55	11	12	2	0	0	0	0	0	0	0	0	0	0	0	0	0
rno-miR-495	0	0	0	0	0	0	0	0	0	0	0	0	28	9	9	2	0	1	0	0	0	0	0	0	0	0	0	0	0	0
rno-miR-496-3p	0	0	0	0	0	0	0	0	0	0	0	0	36	24	10	2	2	1	3	1	2	0	0	16	7	3	0	2	1	29
rno-miR-496-5p	0	0	0	0	0	0	0	0	0	0	0	0	49	10	0	0	0	3	0	0	0	0	0	0	0	0	0	0	0	0
rno-miR-497-3p	25	202	37	2	1	31	14	6	4	2	0	0	1085	95	36	3	0	4	6	3	2	5	0	37	2	4	1	7	6	36
rno-miR-497-5p	0	0	0	0	0	0	0	0	0	0	0	0	34	3	10	1	0	0	0	0	0	0	0	0	0	0	0	0	0	0
rno-miR-499-3p	0	0	0	0	0	0	0	0	0	0	0	0	26	7	8	0	0	3	0	0	0	0	0	0	0	0	0	0	0	0
rno-miR-499-5p	0	0	0	0	0	0	0	0	0	0	0	0	52	29	2	3	0	0	0	0	0	0	0	0	0	0	0	0	0	0
rno-miR-500-3p	7	15	9	2	3	49	0	0	0	0	0	0	54	33	16	4	3	3	10	0	1	6	3	15	10	6	2	4	10	50
rno-miR-500-5p	0	0	0	0	0	0	0	0	0	0	0	0	41	22	1	2	0	2	0	0	0	0	0	0	7	1	1	1	7	61
rno-miR-501-3p	28	9	12	7	6	56	2	18	4	2	3	7	44	56	19	9	7	13	17	2	7	12	12	55	32	9	4	11	12	67
rno-miR-501-5p	135	23	27	21	11	35	14	20	15	9	70	10	100	44	221	28	16	42	11	5	27	67	5	62	29	18	8	25	24	96
rno-miR-503-3p	0	0	0	0	0	0	0	0	0	0	0	0	44	35	17	10	5	1	15	3	1	7	7	13	22	11	3	6	14	68
rno-miR-503-5p	0	0	0	0	0	0	0	0	0	0	0	0	58	10	31	2	1	3	0	0	0	0	0	0	13	2	0	5	5	39
rno-miR-504	140	29	20	27	30	457	18	45	61	18	43	11	170	116	123	30	14	17	90	40	6	19	27	58	47	18	7	23	22	34
rno-miR-505-3p	5	13	1	1	1	12	0	0	0	0	0	0	31	7	1	2	2	1	0	0	0	0	0	0	0	0	0	0	0	0
rno-miR-505-5p	7	7	3	3	1	97	0	0	0	0	0	0	70	16	35	1	0	0	0	0	0	0	0	0	4	5	0	5	33	43
rno-miR-509-3p	0	0	0	0	0	0	0	0	0	0	0	0	77	14	7	6	0	3	0	0	0	0	0	0	3	1	3	2	5	73
rno-miR-511-3p	2	12	4	4	2	19	0	0	0	0	0	0	113	36	31	2	1	5	0	0	0	0	0	0	13	2	1	0	8	54
rno-miR-511-5p	1	20	9	6	4	48	0	0	0	0	0	0	96	46	26	2	4	3	0	0	0	0	0	0	10	2	0	1	9	35
rno-miR-5132-3p	276	207	161	121	534	509	106	432	209	208	136	156	648	603	346	267	126	138	363	150	115	142	111	293	512	197	77	247	157	413
rno-miR-5132-5p	106	266	251	228	23	142	28	196	25	430	43	21	145	99	141	58	32	119	70	24	232	115	24	190	547	34	5	45	136	200
rno-miR-532-3p	32	741	71	27	20	177	25	13	20	11	24	11	633	272	188	25	10	8	18	13	9	23	11	22	55	54	10	19	103	325
rno-miR-532-5p	19	54	18	11	1	102	7	12	12	5	9	0	117	98	102	6	1	4	7	2	8	6	3	18	18	14	2	2	66	237
rno-miR-539-3p	0	0	0	0	0	0	0	0	0	0	0	0	21	14	12	1	0	0	0	0	0	0	0	0	0	0	0	0	0	0
rno-miR-540-3p	129	100	88	50	17	142	18	39	37	32	17	23	347	276	217	40	5	32	59	23	19	38	11	131	96	41	13	39	141	695
rno-miR-540-5p	39	20	12	12	1	20	0	0	0	0	0	0	148	80	6	7	0	8	12	2	3	2	2	57	17	5	1	7	15	50
rno-miR-541-3p	1	23	8	7	8	96	6	14	3	8	3	4	81	45	19	8	0	2	0	0	0	0	0	0	11	5	4	2	18	50
rno-miR-541-5p	0	0	0	0	0	0	0	0	0	0	0	0	72	46	19	2	0	3	0	0	0	0	0	0	6	5	2	3	14	62
rno-miR-542-3p	7	5	9	16	1	12	0	0	0	0	0	0	84	64	14	1	1	2	0	0	0	0	0	0	2	4	0	0	11	103
rno-miR-542-5p	8	11	5	7	9	71	0	0	0	0	0	0	68	84	76	3	1	2	0	0	0	0	0	0	13	7	0	2	18	127
rno-miR-543-5p	4	6	7	1	4	23	0	0	0	0	0	0	31	47	11	2	1	0	0	0	0	0	0	0	6	0	1	4	9	33
rno-miR-544-3p	0	0	0	0	0	0	0	0	0	0	0	0	42	18	17	1	1	1	0	0	0	0	0	0	0	0	0	0	0	0
rno-miR-544-5p	0	0	0	0	0	0	0	0	0	0	0	0	38	30	14	1	0	2	0	0	0	0	0	0	0	0	0	0	0	0
rno-miR-547-3p	0	7	3	2	6	50	0	0	0	0	0	0	48	51	18	1	0	0	0	0	0	0	0	0	0	0	0	0	0	0
rno-miR-547-5p	0	0	0	0	0	0	0	0	0	0	0	0	31	35	33	1	1	2	0	0	0	0	0	0	0	0	0	0	0	0
rno-miR-551b-3p	0	0	0	0	0	0	0	0	0	0	0	0	28	19	22	8	0	1	0	0	0	0	0	0	1	2	0	4	6	65
rno-miR-551b-5p	17	17	12	10	3	37	4	10	5	1	2	4	63	32	10	5	1	9	10	4	3	12	2	56	7	0	1	7	7	47
rno-miR-582-3p	253	134	57	38	12	83	23	44	71	21	19	24	333	78	57	33	13	43	122	29	19	47	13	214	45	22	7	53	49	169
rno-miR-582-5p	0	0	0	0	0	0	0	0	0	0	0	0	65	41	21	2	0	3	0	0	0	0	0	0	0	0	0	0	0	0
rno-miR-592	30	7	6	4	3	33	0	0	0	0	0	0	43	40	10	3	0	8	5	2	11	12	4	18	5	2	4	3	11	43
rno-miR-598-3p	0	0	0	0	0	0	1	4	7	4	16	0	43	44	40	4	1	2	6	2	4	3	5	10	11	5	1	4	15	115
rno-miR-598-5p	49	20	5	7	4	7	0	0	0	0	0	0	39	33	56	4	5	8	10	4	3	2	1	36	20	2	1	5	17	71
rno-miR-615	2737	4399	1104	2205	362	1316	360	8747	605	1125	713	343	1785	1885	1888	2655	1177	1264	5210	729	679	1324	578	2814	6329	462	222	1051	257	582
rno-miR-6215	12	28	12	12	9	62	0	0	0	0	0	0	182	93	81	12	6	8	13	8	3	12	2	10	15	2	8	11	43	109
rno-miR-6216	181	49	25	31	83	160	72	138	96	39	46	54	204	99	98	92	67	59	105	56	50	39	40	204	192	95	45	89	33	86
rno-miR-6314	0	0	0	0	0	0	0	0	0	0	0	0	91	59	44	4	1	2	0	0	0	0	0	0	1	3	1	2	8	132
rno-miR-6315	18	12	17	7	11	236	2	22	10	12	18	10	112	92	48	12	3	6	9	9	2	4	2	11	19	27	6	3	19	96
rno-miR-6316	0	0	0	0	0	0	0	0	0	0	0	0	138	48	38	3	2	3	0	0	0	0	0	0	14	10	2	2	14	99
rno-miR-6317	8	23	6	7	5	38	0	0	0	0	0	0	146	103	9	4	3	8	12	3	2	0	3	20	0	0	0	0	0	0
rno-miR-6318	28	163	82	60	35	612	36	23	37	42	23	25	315	307	227	49	18	18	32	30	28	31	19	52	137	74	18	21	221	1245
rno-miR-6319	13	83	28	8	2	14	0	0	0	0	0	0	273	179	5	4	3	4	6	2	1	2	3	10	7	4	3	3	15	132
rno-miR-632	41	41	35	21	21	81	22	30	22	24	13	20	102	56	152	33	25	18	41	17	31	35	10	121	41	33	12	25	37	99
rno-miR-6320	0	0	0	0	0	0	0	15	2	5	2	1	40	25	1	1	2	4	0	0	0	0	0	0	25	2	2	1	2	9
rno-miR-6321	0	0	0	0	0	0	0	0	0	0	0	0	89	82	31	0	1	3	0	0	0	0	0	0	0	0	0	0	0	0
rno-miR-6322	14	6	4	17	4	25	3	11	14	0	16	3	30	26	27	6	1	5	13	3	1	1	5	10	2	5	1	2	4	22
rno-miR-6323	5	10	7	5	2	86	2	53	4	8	3	2	112	50	26	23	0	13	19	7	4	7	3	13	20	5	0	7	15	88
rno-miR-6324	1	10	4	6	4	74	0	0	0	0	0	0	93	33	8	3	3	2	0	0	0	0	0	0	0	0	0	0	0	0
rno-miR-6325	17	47	34	19	19	128	8	29	19	14	11	13	220	180	152	21	5	21	21	17	25	21	10	30	65	28	4	13	93	395
rno-miR-6326	0	0	0	0	0	0	0	0	0	0	0	0	39	23	9	6	1	1	0	0	0	0	0	0	0	0	0	0	0	0
rno-miR-6327	9	108	9	19	6	81	1	3	12	4	2	2	123	110	303	5	1	4	11	3	27	8	5	12	26	61	0	1	32	289
rno-miR-6328	1105	1729	649	583	483	1446	231	1192	437	837	427	410	411	1033	2799	546	347	680	679	648	408	699	308	529	1556	608	155	324	564	1569
rno-miR-6329	0	0	0	0	0	0	0	0	0	0	0	0	52	39	6	1	0	3	0	0	0	0	0	0	7	1	1	1	13	50
rno-miR-6330	0	0	0	0	0	0	0	0	0	0	0	0	87	54	5	0	1	2	0	0	0	0	0	0	10	1	1	1	10	33
rno-miR-6331	3	21	7	10	0	22	0	0	0	0	0	0	102	42	6	5	0	1	0	0	0	0	0	0	0	0	0	0	0	0
rno-miR-6332	436	139	82	53	46	82	39	248	54	153	33	65	115	112	122	108	70	155	181	91	39	117	53	182	311	53	32	94	34	108
rno-miR-6333	22	39	24	17	11	80	13	46	10	24	10	1	96	121	56	21	6	14	27	11	6	15	16	57	59	11	2	12	20	165
rno-miR-6334	47	75	63	46	15	265	14	86	8	82	10	28	160	269	139	33	15	24	26	17	24	24	14	94	291	17	3	29	56	183
rno-miR-652-3p	67	6	14	5	6	41	13	8	6	3	3	15	106	83	44	11	7	28	9	5	20	14	2	140	10	12	2	14	14	119
rno-miR-652-5p	6	46	36	39	5	34	1	60	5	15	5	0	25	25	15	21	2	4	25	0	7	18	2	11	67	1	3	5	7	21
rno-miR-653-3p	4	12	14	11	2	33	0	0	0	0	0	0	116	43	3	7	1	9	11	2	1	0	1	30	21	2	0	3	11	66
rno-miR-653-5p	0	0	0	0	0	0	0	0	0	0	0	0	37	12	6	10	3	1	0	0	0	0	0	0	0	0	0	0	0	0
rno-miR-664-1-5p	31	63	22	27	7	157	9	149	9	7	9	12	187	103	46	31	19	20	52	7	12	18	11	30	94	8	10	26	40	62
rno-miR-664-2-5p	62	35	22	26	5	51	11	64	6	8	10	12	122	72	76	22	7	25	16	9	10	7	4	41	32	8	7	46	35	84
rno-miR-664-3p	13	26	14	18	9	88	0	0	0	0	0	0	134	168	87	8	5	0	9	5	7	6	2	29	27	8	1	10	23	148
rno-miR-665	19	101	31	16	3	71	11	10	19	6	7	16	255	116	25	33	4	10	18	7	9	3	4	21	24	5	5	18	38	147
rno-miR-666-3p	6	7	13	9	18	56	6	39	6	8	3	5	52	56	27	34	14	6	19	7	6	2	17	43	63	6	5	26	16	86
rno-miR-666-5p	261	124	104	56	33	49	29	323	61	104	31	72	85	98	183	91	134	173	179	138	67	207	60	106	395	53	14	53	54	147
rno-miR-667-3p	140	53	57	33	13	14	36	22	36	10	8	22	197	133	43	48	20	36	69	13	15	16	7	84	50	20	34	77	48	100
rno-miR-667-5p	15	46	22	13	8	426	8	19	5	9	6	4	289	425	94	19	6	4	21	10	4	5	3	24	44	8	5	12	16	207
rno-miR-668	566	354	455	327	81	797	100	605	142	232	125	96	832	698	1514	259	128	242	1176	126	145	164	96	324	539	101	52	210	368	296
rno-miR-671	977	100	70	86	146	172	39	1712	135	460	49	56	235	74	147	281	178	334	642	219	310	285	174	616	1038	70	24	178	39	48
rno-miR-672-3p	7	37	27	9	10	26	3	16	8	5	2	8	98	27	66	11	5	9	14	8	8	11	4	28	27	5	3	8	14	56
rno-miR-672-5p	0	0	0	0	0	0	0	0	0	0	0	0	63	7	0	2	2	1	0	0	0	0	0	0	0	0	0	0	0	0
rno-miR-673-3p	14	6	8	1	5	13	3	11	5	15	7	3	118	36	7	5	2	3	6	3	0	2	0	20	16	5	1	4	9	72
rno-miR-673-5p	25	36	21	22	8	94	18	44	11	17	6	14	92	57	57	24	7	18	29	18	6	16	19	70	54	15	1	15	27	169
rno-miR-674-3p	14	12	6	3	2	57	4	4	2	12	1	0	56	22	20	4	2	2	5	5	1	2	4	18	6	6	2	0	11	71
rno-miR-674-5p	0	16	3	4	2	22	0	0	0	0	0	0	77	56	40	3	2	1	7	5	3	2	4	12	11	8	1	1	18	86
rno-miR-675-3p	54	16	9	8	13	113	0	0	0	0	0	0	99	127	62	7	4	6	11	3	3	8	2	85	20	14	0	9	17	94
rno-miR-675-5p	15	51	29	18	43	41	16	129	20	13	3	14	84	28	64	68	31	22	57	13	10	22	14	62	123	21	8	29	3	17
rno-miR-676	4	24	7	8	4	70	4	5	12	6	4	7	80	80	73	5	0	6	5	6	2	2	3	12	16	7	3	4	28	158
rno-miR-678	43	378	148	65	5	146	21	17	16	13	13	15	1149	398	96	21	8	20	45	8	10	11	13	37	38	15	9	37	142	115
rno-miR-679	0	0	0	0	0	0	0	0	0	0	0	0	45	31	20	1	0	1	12	2	0	4	1	10	0	0	0	0	0	0
rno-miR-702-3p	599	2155	1281	1192	175	1006	89	2354	150	534	205	90	392	263	969	524	226	428	1803	189	211	487	136	507	1803	162	49	154	958	619
rno-miR-702-5p	73	56	11	13	9	63	22	23	8	9	7	22	146	116	52	13	7	15	15	8	8	13	5	196	18	10	14	36	19	80
rno-miR-708-3p	0	0	0	0	0	0	0	0	0	0	0	0	137	49	16	0	1	3	0	0	0	0	0	0	6	1	0	1	15	47
rno-miR-708-5p	19	24	8	13	1	19	0	0	0	0	0	0	107	38	28	5	0	8	11	4	5	2	3	5	12	5	4	12	18	33
rno-miR-711	14	22	8	7	10	73	3	19	3	1	2	3	108	70	35	9	10	10	16	6	4	8	1	30	24	6	7	9	14	42
rno-miR-741-3p	0	0	0	0	0	0	0	0	0	0	0	0	21	19	3	1	0	1	0	0	0	0	0	0	0	0	0	0	0	0
rno-miR-741-5p	0	0	0	0	0	0	0	0	0	0	0	0	52	22	11	1	0	1	0	0	0	0	0	0	0	0	0	0	0	0
rno-miR-742-3p	20	24	17	14	7	133	3	10	15	2	5	7	112	91	56	11	1	7	10	5	4	4	5	13	13	22	3	2	25	174
rno-miR-742-5p	0	0	0	0	0	0	0	0	0	0	0	0	32	15	0	0	0	0	0	0	0	0	0	0	0	0	0	0	0	0
rno-miR-743a-3p	7	9	8	2	0	34	0	0	0	0	0	0	107	26	29	7	3	3	0	0	0	0	0	0	8	4	2	2	10	78
rno-miR-743a-5p	0	0	0	0	0	0	0	0	0	0	0	0	36	16	1	0	0	0	0	0	0	0	0	0	0	0	0	0	0	0
rno-miR-743b-3p	3	1	1	3	0	47	0	0	0	0	0	0	66	25	4	1	0	0	0	0	0	0	0	0	0	0	0	0	0	0
rno-miR-743b-5p	14	8	9	8	2	12	0	0	0	0	0	0	39	14	13	6	0	6	4	2	1	4	0	35	0	0	0	0	0	0
rno-miR-7578	0	0	0	0	0	0	0	0	0	0	0	0	27	33	17	6	0	3	6	1	2	2	1	15	12	4	0	3	21	30
rno-miR-758-3p	7	8	4	11	4	44	0	0	0	0	0	0	63	30	23	9	2	1	5	4	6	1	3	13	7	4	1	4	8	58
rno-miR-758-5p	91	11	27	17	12	20	11	96	7	64	11	6	28	13	32	32	7	19	47	6	13	18	6	47	60	4	6	7	9	73
rno-miR-759	1	27	16	7	1	73	0	0	0	0	0	0	124	80	91	4	2	1	0	0	0	0	0	0	27	10	2	3	34	270
rno-miR-760-3p	59	55	17	10	8	69	6	22	13	9	7	10	299	146	78	11	6	15	19	10	10	16	5	73	40	15	0	14	23	143
rno-miR-760-5p	45	54	20	18	13	85	7	40	18	8	10	10	90	65	88	14	7	11	35	14	4	9	7	39	31	17	1	9	26	165
rno-miR-761	17	9	1	3	3	5	0	0	0	0	0	0	38	43	11	1	0	3	0	0	0	0	0	0	0	0	0	0	0	0
rno-miR-762	579	2396	2063	1726	62	1003	65	905	107	597	183	91	627	572	962	602	103	318	1070	140	240	207	79	401	1861	113	35	300	555	334
rno-miR-764-3p	4	7	4	3	2	36	0	0	0	0	0	0	57	24	9	3	2	0	0	0	0	0	0	0	0	0	0	0	0	0
rno-miR-764-5p	23	24	7	11	4	42	2	21	9	6	3	8	60	39	24	6	5	9	12	7	3	16	5	22	24	5	4	8	22	35
rno-miR-770-3p	102	256	93	38	17	89	22	67	27	10	16	41	633	134	87	48	11	22	42	16	16	29	15	81	91	24	22	38	135	163
rno-miR-770-5p	16	30	15	17	4	14	8	5	6	12	5	4	94	34	60	6	2	11	23	2	4	5	3	12	16	8	3	6	8	70
rno-miR-7a-1-3p	2	17	6	2	0	24	0	0	0	0	0	0	80	29	31	3	0	0	0	0	0	0	0	0	3	2	0	0	6	36
rno-miR-7a-2-3p	25	6	6	5	7	10	3	15	9	5	4	6	296	29	46	12	1	4	11	2	3	5	2	53	24	7	1	8	14	68
rno-miR-7a-5p	14	41	7	20	9	94	7	2	7	1	4	10	197	88	51	6	2	4	0	0	0	0	0	0	14	3	0	0	25	324
rno-miR-7b	0	0	0	0	0	0	0	0	0	0	0	0	67	17	23	3	3	2	6	4	2	8	1	11	8	2	0	1	9	63
rno-miR-802-3p	0	0	0	0	0	0	0	0	0	0	0	0	37	18	16	2	0	5	0	0	0	0	0	0	1	0	0	0	4	63
rno-miR-802-5p	0	42	6	3	2	1	0	0	0	0	0	0	129	48	0	2	1	1	0	0	0	0	0	0	0	0	0	0	0	0
rno-miR-871-3p	0	0	0	0	0	0	0	0	0	0	0	0	57	38	14	1	1	0	0	0	0	0	0	0	0	0	0	0	0	0
rno-miR-871-5p	20	40	15	19	3	95	0	0	0	0	0	0	54	119	82	3	0	8	8	5	1	6	4	16	7	3	1	2	9	91
rno-miR-872-3p	8	45	28	14	12	74	0	0	0	0	0	0	159	129	76	8	0	6	4	4	5	2	3	11	26	12	1	5	41	293
rno-miR-872-5p	5	7	0	3	4	148	0	0	0	0	0	0	92	32	33	0	1	0	0	0	0	0	0	0	5	0	0	2	20	40
rno-miR-873-3p	25	54	35	22	10	32	7	46	4	202	14	10	34	70	71	17	14	31	25	13	58	23	12	34	89	12	4	7	33	115
rno-miR-873-5p	14	3	1	2	2	4	0	0	0	0	0	0	0	0	0	0	0	0	0	0	1	0	1	16	0	0	0	0	0	0
rno-miR-874-3p	758	1242	556	447	112	973	105	1104	156	298	133	160	1221	317	1345	411	181	267	1448	185	220	385	117	535	873	228	62	203	268	355
rno-miR-874-5p	1518	447	170	744	57	1240	89	547	366	165	441	45	329	353	479	296	73	252	2366	245	70	276	136	389	682	51	34	99	39	158
rno-miR-875	0	0	0	0	0	0	0	0	0	0	0	0	75	31	24	0	0	2	0	0	0	0	0	0	0	0	0	0	0	0
rno-miR-876	0	0	0	0	0	0	1	30	1	2	0	0	55	42	2	3	1	1	0	0	0	0	0	0	0	0	0	0	0	0
rno-miR-877	17	29	11	18	7	21	2	71	10	8	7	2	58	33	26	25	8	12	14	2	5	11	6	31	76	2	1	12	15	19
rno-miR-878	12	5	5	11	5	68	0	0	0	0	0	0	66	51	21	3	1	1	4	2	2	2	1	12	5	9	3	5	14	41
rno-miR-879-3p	16	11	4	3	6	2	2	17	6	2	0	4	35	14	13	7	2	3	37	2	0	0	6	26	15	1	2	6	5	62
rno-miR-879-5p	0	0	0	0	0	0	0	0	0	0	0	0	31	19	3	5	1	3	0	0	0	0	0	0	0	0	0	0	0	0
rno-miR-880-3p	0	0	0	0	0	0	0	0	0	0	0	0	46	28	13	0	0	4	0	0	0	0	0	0	0	0	0	0	0	0
rno-miR-880-5p	1	8	2	3	0	60	0	0	0	0	0	0	60	40	16	1	2	0	0	0	0	0	0	0	1	3	0	1	10	55
rno-miR-881-3p	6	6	7	17	1	147	0	0	0	0	0	0	68	80	62	7	0	2	0	0	0	0	0	0	5	4	0	0	22	70
rno-miR-881-5p	1	8	8	4	10	31	0	0	0	0	0	0	40	23	20	9	3	0	3	4	2	2	4	13	0	0	0	0	0	0
rno-miR-883-3p	1	10	2	6	2	59	0	0	0	0	0	0	71	50	9	5	1	3	0	0	0	0	0	0	3	6	0	0	22	27
rno-miR-883-5p	0	13	2	1	1	37	0	0	0	0	0	0	86	42	18	2	4	2	0	0	0	0	0	0	0	0	0	0	0	0
rno-miR-92a-1-5p	0	0	0	0	0	0	0	0	0	0	0	0	38	34	11	2	3	2	0	0	0	0	0	0	5	3	3	5	5	43
rno-miR-92a-2-5p	0	0	0	0	0	0	0	0	0	0	0	0	13	43	15	1	1	2	0	0	0	0	0	0	0	0	0	0	0	0
rno-miR-92a-3p	28	122	84	78	22	203	13	131	24	20	15	23	427	238	113	83	25	26	65	12	19	19	15	62	190	18	13	31	63	177
rno-miR-92b-3p	864	3865	924	795	813	1016	366	941	705	392	362	794	626	555	3194	964	291	348	932	481	366	249	369	1066	1430	919	300	574	1023	3401
rno-miR-92b-5p	556	598	219	129	212	107	132	564	304	165	134	183	157	99	384	282	139	239	461	207	119	350	120	335	585	167	93	232	166	240
rno-miR-93-3p	85	21	35	31	7	18	30	16	13	6	2	10	41	46	43	42	13	50	32	10	9	19	11	144	46	12	10	34	33	77
rno-miR-93-5p	17	47	18	28	5	131	7	22	8	7	10	9	198	161	78	11	2	8	12	7	3	5	2	16	19	9	3	13	57	286
rno-miR-935	4477	31618	9941	12837	1016	17596	835	9800	1505	15584	2237	796	9327	7262	26792	4599	1791	4463	6685	1495	4860	6174	974	4429	19188	1765	482	1785	19478	15340
rno-miR-96-3p	0	0	0	0	0	0	0	0	0	0	0	0	53	17	5	0	0	0	0	0	0	0	0	0	0	0	0	0	0	0
rno-miR-96-5p	0	0	0	0	0	0	0	0	0	0	0	0	65	13	7	0	0	1	0	0	0	0	0	0	0	0	0	0	0	0
rno-miR-98-3p	23	37	20	16	3	199	5	25	5	32	5	1	145	43	45	9	7	15	18	7	7	22	6	12	32	4	3	7	22	73
rno-miR-98-5p	0	0	0	0	0	0	0	0	0	0	0	0	54	27	14	0	1	1	0	0	0	0	0	0	0	0	0	0	0	0
rno-miR-99a-3p	0	0	0	0	0	0	0	0	0	0	0	0	68	39	16	0	2	2	0	0	0	0	0	0	0	0	0	0	0	0
rno-miR-99a-5p	0	0	0	0	0	0	0	0	0	0	0	0	54	26	13	6	1	3	0	0	0	0	0	0	8	3	1	5	18	47
rno-miR-99b-3p	15	25	9	5	4	59	5	15	7	7	0	4	199	48	30	3	1	2	14	9	4	4	4	38	17	2	3	5	10	45
rno-miR-99b-5p	24	18	13	7	21	97	14	65	6	17	7	9	127	87	44	65	20	17	42	15	7	7	10	73	263	9	8	31	17	153
rno-miR-9a-3p	0	0	0	0	0	0	0	0	0	0	0	0	49	26	1	1	1	16	6	2	2	15	2	19	3	2	1	5	35	128
rno-miR-9a-5p	0	0	0	0	0	0	0	0	0	0	0	0	62	11	13	2	2	2	0	0	0	0	0	0	5	3	2	0	29	322
rno-miR-9b-3p	0	0	0	0	0	0	0	0	0	0	0	0	36	5	0	0	0	0	0	0	0	0	0	0	1	0	0	0	1	17

## Sheet: DE analysis- day 1
(c) Differential expression analysis of exo-miRs in sham and renal IRI- day 1 following renal IRI
Symbol	GeneID	Description	MirBaseID	Day_1_sham_6.1_sham	Day_1_sham_9.1_sham	Day_1_sham_3.1_sham	Day_1_surgery_1.1_surgery	Day_1_surgery_2.1_surgery	Day_1_surgery_13.1_surgery	logFC	logCPM	LR	PValue	FDR
rno-miR-101a-3p	NA	NA	NA	0	0	0	3364	2679	3611	8.53687	11.436	15.8798	6.74954e-05	0.00742449
rno-miR-200c-3p	NA	NA	NA	402	936	729	11129	3062	14558	3.90337	12.8347	13.5448	0.000232931	0.0128112
rno-miR-24-3p	NA	NA	NA	0	0	0	3654	919	2771	8.1504	11.1348	11.9363	0.000550506	0.0201852
rno-miR-186-5p	NA	NA	NA	1206	936	0	0	0	68	-4.24786	7.85235	10.3351	0.00130526	0.0358947
rno-miR-16-5p	NA	NA	NA	12463	11238	8023	77694	33988	32477	2.177	14.9855	9.73685	0.0018061	0.0397341
rno-miR-3473	NA	NA	NA	2010	3746	5105	831	459	68	-2.97475	9.79064	9.17348	0.00245547	0.0450169
rno-miR-378b	NA	NA	NA	1206	1873	2188	83	230	477	-2.58464	9.13421	7.01007	0.00810525	0.127368
rno-miR-92a-1-5p	NA	NA	NA	402	0	729	0	77	0	-4.15568	7.50409	6.32954	0.0118743	0.163272
rno-miR-23b-3p	NA	NA	NA	2814	1873	2917	332	612	1204	-1.80796	10.1592	4.60355	0.0319059	0.292471
rno-miR-361-5p	NA	NA	NA	0	0	0	415	383	1136	6.27129	9.60882	4.75747	0.0291713	0.292471
rno-miR-378a-3p	NA	NA	NA	27741	54315	71474	15738	21970	19100	-1.42899	14.9687	5.05588	0.0245425	0.292471
rno-miR-743a-3p	NA	NA	NA	0	0	0	415	77	1749	6.48552	9.86748	4.70331	0.0301045	0.292471
rno-let-7d-5p	NA	NA	NA	402	1873	729	6810	2067	1794	2.0019	11.6215	3.78199	0.0518069	0.34497
rno-miR-148a-3p	NA	NA	NA	2412	14047	5835	57015	2985	23097	1.93316	14.2817	3.51343	0.0608732	0.34497
rno-miR-183-5p	NA	NA	NA	8443	2809	4376	32431	7961	7722	1.57422	13.6224	3.46391	0.0627218	0.34497
rno-miR-1839-5p	NA	NA	NA	0	0	0	249	842	568	5.98072	9.25356	4.06333	0.043824	0.34497
rno-miR-200b-3p	NA	NA	NA	4824	5619	729	6603	7502	20304	1.61987	13.185	3.65386	0.0559396	0.34497
rno-miR-328a-3p	NA	NA	NA	1608	4682	13128	789	3368	1317	-1.81295	11.3456	3.93773	0.0472146	0.34497
rno-miR-466b-3p	NA	NA	NA	0	0	0	166	765	590	5.86507	9.1807	3.73825	0.0531801	0.34497
rno-miR-743b-3p	NA	NA	NA	0	0	0	457	77	795	5.76809	9.25349	3.46549	0.0626618	0.34497
rno-miR-21-5p	NA	NA	NA	17288	36522	14587	36543	35901	87757	1.23993	15.292	3.05621	0.0804293	0.402146
rno-miR-486	NA	NA	NA	402	936	1459	0	536	23	-2.41021	8.29224	3.07802	0.0793573	0.402146
rno-miR-708-5p	NA	NA	NA	0	0	0	291	306	386	5.28877	8.80411	2.74531	0.0975402	0.466497
rno-miR-29c-5p	NA	NA	NA	804	3746	0	0	765	273	-2.05077	9.01456	2.58266	0.10804	0.495182
rno-let-7g-5p	NA	NA	NA	2412	1873	2188	6686	4746	3475	1.17382	12.1123	2.36907	0.12376	0.544546
rno-miR-141-3p	NA	NA	NA	0	6555	0	4526	3139	12718	1.79821	12.4879	2.23438	0.134971	0.57103
rno-miR-30e-5p	NA	NA	NA	7237	3746	2188	7392	13779	7813	1.07509	13.0067	2.15931	0.141708	0.577329
rno-miR-194-5p	NA	NA	NA	4422	1873	1459	12416	1990	5201	1.26358	12.4994	1.99781	0.157527	0.614387
rno-miR-222-3p	NA	NA	NA	0	0	0	208	230	227	4.72211	8.41898	1.90464	0.16756	0.614387
rno-miR-361-3p	NA	NA	NA	0	0	0	249	153	250	4.74133	8.45156	1.92753	0.165028	0.614387
rno-miR-29a-3p	NA	NA	NA	2010	3746	1459	4983	4210	4156	0.944361	11.997	1.58781	0.207639	0.736783
rno-miR-429	NA	NA	NA	804	4682	5835	6395	5205	9561	0.986578	12.608	1.48832	0.222478	0.764768
rno-miR-103-3p	NA	NA	NA	1608	3746	6564	3986	7119	11129	0.949336	12.6789	1.42756	0.232163	0.773877
rno-miR-29c-3p	NA	NA	NA	5629	0	0	3737	6277	4361	1.1322	12.0868	1.35676	0.2441	0.789736
rno-miR-203a-3p	NA	NA	NA	2814	14047	2917	1744	2756	41516	1.25127	13.6124	1.1727	0.278848	0.829007
rno-miR-26a-5p	NA	NA	NA	22514	28094	21151	40695	36055	33408	0.622511	14.9383	1.1792	0.277518	0.829007
rno-miR-29b-3p	NA	NA	NA	6031	2809	0	8222	4363	5655	0.954813	12.4391	1.24305	0.264883	0.829007
rno-let-7e-5p	NA	NA	NA	9649	4682	9481	6561	5282	4133	-0.602312	12.6153	0.850194	0.356497	0.859253
rno-miR-107-3p	NA	NA	NA	0	0	0	42	153	91	3.48377	7.78066	0.802849	0.370243	0.859253
rno-miR-142-3p	NA	NA	NA	0	1873	0	0	153	386	-1.2981	8.52943	0.749932	0.386498	0.859253
rno-miR-148b-3p	NA	NA	NA	402	936	1459	1578	1225	1681	0.812766	10.6093	0.737168	0.39057	0.859253
rno-miR-181b-5p	NA	NA	NA	4020	1873	0	415	2143	681	-0.991268	10.3383	1.01051	0.314782	0.859253
rno-miR-182	NA	NA	NA	16082	8428	11669	33470	13626	11674	0.682004	14.0614	0.942449	0.331649	0.859253
rno-miR-200a-3p	NA	NA	NA	12865	25285	13857	16610	20209	41766	0.610808	14.469	0.807834	0.368761	0.859253
rno-miR-221-3p	NA	NA	NA	402	936	729	332	536	3021	1.03556	10.5358	0.745409	0.387934	0.859253
rno-miR-28-3p	NA	NA	NA	804	0	1459	498	0	545	-1.09213	9.19964	0.88525	0.346768	0.859253
rno-miR-30a-5p	NA	NA	NA	16082	18729	23339	21801	40724	23983	0.576136	14.6094	0.869655	0.351051	0.859253
rno-miR-340-5p	NA	NA	NA	804	1873	0	415	765	91	-1.04676	9.04316	0.815489	0.366502	0.859253
rno-miR-98-5p	NA	NA	NA	402	0	0	374	536	590	1.31971	9.26464	0.84933	0.356742	0.859253
rno-miR-99b-5p	NA	NA	NA	1608	1873	5835	1661	1990	1771	-0.745921	11.0506	0.927132	0.335609	0.859253
rno-miR-196b-5p	NA	NA	NA	6433	7492	4376	21261	3827	4406	0.692303	13.1109	0.669177	0.413339	0.8893
rno-miR-23a-3p	NA	NA	NA	0	1873	0	1370	153	1363	1.05429	10.1329	0.649207	0.420396	0.8893
rno-let-7a-5p	NA	NA	NA	106540	76790	83873	219089	67822	93457	0.507995	16.7382	0.581622	0.445677	0.893057
rno-let-7f-5p	NA	NA	NA	205442	153581	158994	281959	172082	224388	0.388247	17.6137	0.46512	0.495241	0.893057
rno-miR-101b-3p	NA	NA	NA	0	936	729	747	919	749	0.866442	9.78967	0.55542	0.456112	0.893057
rno-miR-151-3p	NA	NA	NA	2010	1873	4376	1329	1837	2339	-0.561998	11.0611	0.535972	0.464107	0.893057
rno-miR-200b-5p	NA	NA	NA	402	0	0	498	77	704	1.17967	9.24386	0.608166	0.435479	0.893057
rno-miR-22-3p	NA	NA	NA	1608	3746	2188	1536	1990	1363	-0.551062	10.8431	0.502859	0.478246	0.893057
rno-miR-34a-5p	NA	NA	NA	402	0	0	208	153	795	1.04515	9.16454	0.465621	0.495009	0.893057
rno-miR-7a-5p	NA	NA	NA	804	0	2188	3197	306	1590	0.743304	10.8193	0.472071	0.492036	0.893057
rno-miR-96-5p	NA	NA	NA	0	936	729	1412	459	545	0.864479	9.82548	0.504633	0.477471	0.893057
rno-let-7i-5p	NA	NA	NA	10855	8428	8023	19559	8420	9221	0.434793	13.4921	0.418858	0.517507	0.89627
rno-miR-206-3p	NA	NA	NA	402	0	0	0	995	318	1.12188	8.91626	0.441382	0.506456	0.89627
rno-miR-30c-5p	NA	NA	NA	4020	9365	4376	5481	5205	1635	-0.493649	12.1303	0.410993	0.521466	0.89627
rno-miR-30b-5p	NA	NA	NA	402	0	729	581	0	23	-0.932432	8.47282	0.37838	0.538471	0.911259
rno-miR-342-3p	NA	NA	NA	804	936	0	623	919	1136	0.578638	9.98377	0.300631	0.583487	0.957964
rno-miR-93-5p	NA	NA	NA	1206	936	729	1786	536	1908	0.527999	10.6185	0.302138	0.582545	0.957964
rno-let-7c-5p	NA	NA	NA	135487	115186	153888	259950	93160	148169	0.308983	17.2122	0.240486	0.623856	0.967042
rno-let-7d-3p	NA	NA	NA	0	0	1459	540	995	341	0.479104	9.40803	0.148165	0.700296	0.967042
rno-miR-125a-5p	NA	NA	NA	5227	3746	13128	5772	12401	8290	0.258698	13.0399	0.12728	0.721269	0.967042
rno-miR-140-3p	NA	NA	NA	0	1873	729	1453	536	704	0.390165	9.99238	0.124796	0.72389	0.967042
rno-miR-141-5p	NA	NA	NA	0	0	1459	664	0	1067	0.418475	9.63244	0.0877773	0.767022	0.967042
rno-miR-146b-5p	NA	NA	NA	0	936	0	291	459	318	0.681428	8.86492	0.206318	0.649669	0.967042
rno-miR-152-3p	NA	NA	NA	0	1873	2188	1786	77	2635	0.302721	10.7432	0.0627635	0.80218	0.967042
rno-miR-181a-5p	NA	NA	NA	804	7492	2917	4153	5665	3498	0.361583	12.0357	0.191807	0.661417	0.967042
rno-miR-191a-5p	NA	NA	NA	5227	5619	1459	3820	3139	3021	-0.310737	11.8363	0.187085	0.665354	0.967042
rno-miR-192-5p	NA	NA	NA	18092	14047	10211	13288	19137	16806	0.205152	13.9486	0.113011	0.736742	0.967042
rno-miR-203b-3p	NA	NA	NA	4020	936	729	1619	1990	1635	-0.289976	10.9428	0.128329	0.72017	0.967042
rno-miR-20a-5p	NA	NA	NA	402	936	0	374	0	341	-0.66468	8.75004	0.241639	0.623025	0.967042
rno-miR-218a-5p	NA	NA	NA	1206	0	1459	1246	919	1499	0.331568	10.4175	0.129071	0.719397	0.967042
rno-miR-25-3p	NA	NA	NA	804	936	729	208	1608	1158	0.262131	10.065	0.0585526	0.808798	0.967042
rno-miR-26b-5p	NA	NA	NA	14875	16856	15316	18313	18525	15376	0.153421	14.0395	0.0697896	0.791643	0.967042
rno-miR-27b-3p	NA	NA	NA	4422	6555	2917	4153	4363	3339	-0.208202	12.0328	0.0928483	0.760587	0.967042
rno-miR-30d-5p	NA	NA	NA	15277	17793	17504	16486	17530	27390	0.285329	14.2293	0.224539	0.635603	0.967042
rno-miR-30e-3p	NA	NA	NA	804	0	2917	2824	765	931	0.276306	10.6627	0.076987	0.781423	0.967042
rno-miR-320-3p	NA	NA	NA	1206	936	2917	1453	1301	1544	-0.210308	10.659	0.0649131	0.798893	0.967042
rno-miR-345-3p	NA	NA	NA	0	0	1459	1246	0	477	0.38733	9.5305	0.0728136	0.787283	0.967042
rno-miR-375-3p	NA	NA	NA	2412	0	1459	1495	1148	3089	0.395746	11.0246	0.196206	0.657801	0.967042
rno-miR-423-5p	NA	NA	NA	1608	3746	2188	1827	2603	1613	-0.248422	11.0701	0.102307	0.749078	0.967042
rno-miR-652-3p	NA	NA	NA	0	0	729	332	77	0	-0.655676	8.05931	0.132723	0.715625	0.967042
rno-miR-872-5p	NA	NA	NA	1608	0	2188	3447	995	931	0.404558	10.8723	0.176892	0.674058	0.967042
rno-miR-99a-5p	NA	NA	NA	0	0	729	0	383	568	0.561888	8.87476	0.11405	0.73558	0.967042
rno-miR-125b-5p	NA	NA	NA	1608	3746	1459	1080	1225	5087	0.198169	11.383	0.0463129	0.829608	0.974956
rno-miR-9a-5p	NA	NA	NA	0	8428	0	3737	459	2248	-0.268433	11.1948	0.0443823	0.833144	0.974956
rno-miR-196a-5p	NA	NA	NA	2814	1873	2917	4028	842	1999	-0.161227	11.3155	0.0369895	0.847486	0.9813
rno-let-7b-5p	NA	NA	NA	53873	73044	74392	97876	48915	57255	0.0219267	16.0432	0.0013306	0.970902	0.988881
rno-miR-10a-5p	NA	NA	NA	18494	14983	21880	12167	21357	19305	-0.071471	14.1429	0.0138724	0.906241	0.988881
rno-miR-10b-5p	NA	NA	NA	7237	14047	5105	4028	13319	7767	-0.0519167	13.0391	0.00493072	0.944019	0.988881
rno-miR-128-3p	NA	NA	NA	804	0	0	664	0	318	-0.103016	8.98254	0.00579443	0.939323	0.988881
rno-miR-130a-3p	NA	NA	NA	804	0	0	581	536	182	0.154791	9.04998	0.0143923	0.904508	0.988881
rno-miR-196c-5p	NA	NA	NA	0	936	0	415	153	159	0.174019	8.5589	0.0124388	0.911196	0.988881
rno-miR-204-5p	NA	NA	NA	804	0	0	166	306	477	-0.213848	8.91757	0.0282824	0.866447	0.988881
rno-miR-205	NA	NA	NA	0	1873	3647	0	383	5814	0.229055	11.1856	0.0228221	0.879921	0.988881
rno-miR-27a-3p	NA	NA	NA	0	0	1459	664	306	273	-0.054827	9.09882	0.00176682	0.966472	0.988881
rno-miR-30a-3p	NA	NA	NA	3216	936	2188	3862	1378	1703	0.042579	11.2812	0.00265056	0.95894	0.988881
rno-miR-351-5p	NA	NA	NA	2412	0	0	581	2450	45	0.066204	9.95437	0.0024258	0.960718	0.988881
rno-miR-423-3p	NA	NA	NA	0	0	2188	0	1225	749	-0.0847593	9.55056	0.00339025	0.953569	0.988881
rno-miR-425-5p	NA	NA	NA	804	1873	0	664	842	795	-0.112725	9.82616	0.012756	0.910076	0.988881
rno-miR-30c-2-3p	NA	NA	NA	402	1873	0	872	230	795	0.00603189	9.6784	4.17673e-05	0.994843	0.999445
rno-miR-92a-3p	NA	NA	NA	3216	2809	3647	2699	2373	4588	0.000491302	11.7444	4.83225e-07	0.999445	0.999445

## Sheet: DE analysis- day 2
(c) Differential expression analysis of exo-miRs in sham and renal IRI- day 2 following renal IRI
Symbol	GeneID	Description	MirBaseID	Day_2_sham_6.2_sham	Day_2_sham_9.2_sham	Day_2_sham_3.2_sham	Day_2_surgery_1.2_surgery	Day_2_surgery_2.2_surgery	Day_2_surgery_13.2_surgery	logFC	logCPM	LR	PValue	FDR
rno-miR-181b-5p	NA	NA	NA	0	0	0	4316	7942	6318	7.3028	12.1681	17.7346	2.53966e-05	0.00218411
rno-let-7g-5p	NA	NA	NA	5968	2058	2616	0	0	316	-4.16198	10.8255	12.6183	0.000381995	0.0164258
rno-miR-28-3p	NA	NA	NA	1628	4802	3924	480	0	0	-4.13895	10.6439	11.1407	0.000844543	0.0242102
rno-miR-378a-3p	NA	NA	NA	41234	45965	85012	7673	17208	5160	-2.54887	14.8712	9.98188	0.00158089	0.033989
rno-miR-29c-3p	NA	NA	NA	2170	8233	2616	0	1324	0	-4.09215	10.9648	9.29296	0.00230036	0.0395662
rno-miR-328a-3p	NA	NA	NA	6511	6174	10463	1439	2647	0	-2.65856	11.7718	5.1537	0.0231969	0.332489
rno-miR-3473	NA	NA	NA	3255	686	5231	1199	0	105	-2.55591	10.7143	4.53696	0.0331704	0.356582
rno-miR-9a-5p	NA	NA	NA	4883	2058	0	0	5957	93820	3.75824	14.506	4.6712	0.0306725	0.356582
rno-miR-342-3p	NA	NA	NA	543	1372	0	0	0	105	-2.9372	9.72976	3.81176	0.0508939	0.48632
rno-miR-140-3p	NA	NA	NA	1628	1372	3924	0	1324	526	-2.02751	10.5455	3.18109	0.0744949	0.537182
rno-miR-151-3p	NA	NA	NA	2713	1372	2616	240	1324	526	-1.87222	10.6577	3.19212	0.0739942	0.537182
rno-miR-29b-3p	NA	NA	NA	9766	2058	11771	0	0	4107	-2.32057	12.091	3.17102	0.0749556	0.537182
rno-miR-101a-3p	NA	NA	NA	0	1372	0	3836	662	1895	2.09588	11.2463	2.78173	0.0953453	0.546683
rno-miR-142-3p	NA	NA	NA	543	0	1308	3357	0	3054	2.07505	11.3774	2.58229	0.108065	0.546683
rno-miR-182	NA	NA	NA	14649	11663	7847	5755	6618	2843	-1.22614	12.9562	2.58621	0.107798	0.546683
rno-miR-22-3p	NA	NA	NA	1628	2058	6539	1439	0	948	-1.73408	11.0346	2.88603	0.0893511	0.546683
rno-miR-93-5p	NA	NA	NA	3255	0	0	2398	9266	3370	1.8911	11.9032	2.73659	0.0980738	0.546683
rno-miR-24-3p	NA	NA	NA	2170	0	0	959	1324	7160	1.88752	11.8574	2.26207	0.132577	0.633422
rno-let-7d-5p	NA	NA	NA	0	686	2616	3836	1986	1895	1.57332	11.3713	1.93197	0.164543	0.643215
rno-miR-184	NA	NA	NA	1628	0	2616	1918	1324	8213	1.59458	12.0725	1.9453	0.163094	0.643215
rno-miR-196a-5p	NA	NA	NA	4883	686	1308	719	0	1369	-1.50104	11.0068	1.9611	0.161395	0.643215
rno-miR-423-3p	NA	NA	NA	2170	0	1308	0	1324	0	-2.14302	10.0437	2.10877	0.146457	0.643215
rno-miR-378b	NA	NA	NA	3798	1372	0	0	1986	0	-1.98892	10.4393	1.79271	0.180596	0.675271
rno-miR-192-5p	NA	NA	NA	8681	12349	22234	6474	10590	526	-1.32823	13.042	1.68603	0.194124	0.695613
rno-let-7b-5p	NA	NA	NA	70531	128292	86319	68336	29783	60125	-0.843988	16.1689	1.49079	0.222095	0.710317
rno-miR-30e-3p	NA	NA	NA	1628	4116	0	1439	662	0	-1.57901	10.6559	1.48492	0.223007	0.710317
rno-miR-429	NA	NA	NA	3798	6174	2616	12708	662	17374	1.28613	13.2527	1.57153	0.209984	0.710317
rno-miR-30a-3p	NA	NA	NA	4340	686	1308	4316	7280	3580	1.10788	12.1103	1.4143	0.234344	0.719771
rno-miR-423-5p	NA	NA	NA	4883	1372	3924	1918	2647	526	-1.12282	11.3145	1.30013	0.25419	0.753805
rno-miR-21-5p	NA	NA	NA	23330	59686	14387	46037	54271	78447	0.866808	15.5641	1.25243	0.263089	0.754188
rno-miR-183-5p	NA	NA	NA	5425	3430	5231	4316	1324	0	-1.30968	11.6415	1.16765	0.279885	0.759915
rno-miR-191a-5p	NA	NA	NA	2170	0	1308	1439	3309	3264	1.12785	11.478	1.15378	0.282759	0.759915
rno-let-7c-5p	NA	NA	NA	146488	412317	151713	175277	89349	156473	-0.75395	17.5264	1.02947	0.310283	0.762409
rno-miR-101b-3p	NA	NA	NA	0	1372	0	0	1324	2843	1.48075	10.9586	1.04201	0.307354	0.762409
rno-miR-10a-5p	NA	NA	NA	17362	15779	11771	12708	25150	38644	0.759282	14.4307	1.05262	0.304904	0.762409
rno-miR-196b-5p	NA	NA	NA	14106	4116	7847	4796	1324	7581	-0.871256	12.8333	0.991824	0.319297	0.762765
rno-let-7e-5p	NA	NA	NA	5968	4802	2616	2158	11251	11056	0.808906	12.865	0.8129	0.367264	0.770359
rno-miR-141-3p	NA	NA	NA	2170	10291	2616	15585	662	14636	1.03531	13.2796	0.927039	0.335634	0.770359
rno-miR-186-5p	NA	NA	NA	543	686	0	480	0	0	-1.39807	9.73473	0.873478	0.349994	0.770359
rno-miR-200c-3p	NA	NA	NA	2170	11663	2616	20381	662	13057	1.04786	13.3836	0.903394	0.341873	0.770359
rno-miR-205	NA	NA	NA	1628	1372	0	3357	2647	1053	0.961355	11.2435	0.840233	0.35933	0.770359
rno-miR-221-3p	NA	NA	NA	1085	2744	0	3597	662	3159	0.881973	11.5909	0.730448	0.392738	0.804178
rno-miR-30e-5p	NA	NA	NA	7053	3430	5231	9831	7942	6844	0.630632	12.915	0.693432	0.404999	0.809999
rno-miR-320-3p	NA	NA	NA	4340	2058	5231	4556	6618	6528	0.632838	12.4883	0.619347	0.43129	0.842976
rno-miR-16-5p	NA	NA	NA	24957	13035	18310	26136	21179	32116	0.497247	14.5628	0.539814	0.46251	0.846294
rno-miR-23b-3p	NA	NA	NA	2170	2058	1308	2158	3971	3370	0.684787	11.7055	0.584857	0.444415	0.846294
rno-miR-92a-3p	NA	NA	NA	4883	4116	1308	2638	1986	2317	-0.630037	11.7527	0.558093	0.45503	0.846294
rno-miR-199a-3p	NA	NA	NA	1085	0	0	0	1986	1053	0.948255	10.4227	0.442235	0.506046	0.849042
rno-miR-26b-5p	NA	NA	NA	9766	9605	10463	13907	9266	17164	0.455481	13.6734	0.427183	0.513374	0.849042
rno-miR-27b-3p	NA	NA	NA	4340	2058	3924	13427	1986	1579	0.73664	12.4436	0.511049	0.474685	0.849042
rno-miR-30a-5p	NA	NA	NA	28755	19209	10463	20861	35740	26114	0.47238	14.5943	0.438329	0.50793	0.849042
rno-miR-30c-5p	NA	NA	NA	2170	2744	7847	6714	3971	6739	0.586867	12.533	0.483522	0.486831	0.849042
rno-let-7f-5p	NA	NA	NA	164935	163280	154329	102145	110528	156578	-0.385101	17.1167	0.399425	0.527386	0.854016
rno-miR-375-3p	NA	NA	NA	543	6174	2616	2638	2647	948	-0.627494	11.4271	0.382548	0.536243	0.854016
rno-miR-30d-5p	NA	NA	NA	13021	17151	9155	18463	13237	20849	0.41052	14.0379	0.355696	0.550906	0.861417
rno-let-7a-5p	NA	NA	NA	110680	104966	96782	97349	76774	83607	-0.277593	16.5412	0.215782	0.642273	0.881556
rno-let-7i-5p	NA	NA	NA	11394	10291	9155	20621	9928	9372	0.368102	13.6518	0.254603	0.613853	0.881556
rno-miR-141-5p	NA	NA	NA	0	3430	0	1199	1324	0	-0.652255	10.3987	0.2025	0.65271	0.881556
rno-miR-148a-5p	NA	NA	NA	0	1372	1308	1439	0	0	-0.658359	10.1599	0.194573	0.659138	0.881556
rno-miR-200a-3p	NA	NA	NA	8681	59686	7847	33329	13899	60125	0.491746	15.0221	0.25329	0.614768	0.881556
rno-miR-29a-3p	NA	NA	NA	1085	2058	1308	2638	1324	2001	0.457773	11.3129	0.227817	0.633147	0.881556
rno-miR-664-2-5p	NA	NA	NA	1628	686	0	1439	0	0	-0.76493	10.2322	0.298972	0.584528	0.881556
rno-miR-743a-3p	NA	NA	NA	0	1372	0	1678	0	632	0.748147	10.4481	0.3104	0.577435	0.881556
rno-miR-96-5p	NA	NA	NA	0	686	0	240	0	737	0.710843	10.0393	0.218957	0.639836	0.881556
rno-miR-99a-5p	NA	NA	NA	1085	686	0	0	1986	0	-0.620379	9.9516	0.177453	0.673571	0.881556
rno-miR-99b-5p	NA	NA	NA	1628	2058	7847	2398	662	4317	-0.410389	11.8463	0.174044	0.676543	0.881556
rno-miR-872-5p	NA	NA	NA	1628	3430	1308	1678	3309	632	-0.384868	11.1222	0.14833	0.700136	0.898682
rno-miR-339-5p	NA	NA	NA	0	686	1308	1918	662	0	0.556036	10.2968	0.13698	0.711302	0.899587
rno-miR-425-5p	NA	NA	NA	543	1372	0	1678	0	842	0.382489	10.5931	0.101297	0.750279	0.93513
rno-miR-181a-5p	NA	NA	NA	7596	4116	10463	1918	17208	7792	0.265218	12.9795	0.0812994	0.775544	0.952811
rno-miR-148b-3p	NA	NA	NA	0	2058	0	719	662	1158	0.264561	10.5676	0.0476835	0.827144	0.974444
rno-miR-200b-3p	NA	NA	NA	8681	18523	3924	14147	1324	20744	0.222598	13.6998	0.0510817	0.821192	0.974444
rno-miR-25-3p	NA	NA	NA	543	1372	1308	959	662	842	-0.252568	10.5633	0.0518264	0.819915	0.974444
rno-let-7d-3p	NA	NA	NA	2170	0	1308	0	662	2211	-0.168601	10.8805	0.0168027	0.896863	0.984618
rno-miR-10b-5p	NA	NA	NA	15191	4802	5231	8872	10590	5160	-0.0948242	13.105	0.0139015	0.906143	0.984618
rno-miR-125a-5p	NA	NA	NA	14106	8233	23542	18223	26474	5791	0.138687	13.9198	0.0276151	0.868017	0.984618
rno-miR-152-3p	NA	NA	NA	0	4802	0	2877	0	2527	0.187633	11.407	0.0213893	0.883723	0.984618
rno-miR-194-5p	NA	NA	NA	2170	1372	0	0	3971	0	-0.196071	10.4437	0.0170159	0.896214	0.984618
rno-miR-203a-3p	NA	NA	NA	4340	4802	1308	3117	2647	6107	0.15514	12.2497	0.0333428	0.855112	0.984618
rno-miR-23a-3p	NA	NA	NA	1628	686	0	0	662	1579	-0.132694	10.6252	0.0111449	0.915924	0.984618
rno-miR-125b-5p	NA	NA	NA	3255	4116	2616	0	2647	6528	-0.100486	12.0306	0.00765746	0.930269	0.987693
rno-miR-103-3p	NA	NA	NA	1085	2744	5231	959	0	7371	0.0617941	12.0003	0.00295069	0.95668	0.997337
rno-miR-148a-3p	NA	NA	NA	3255	40477	5231	27095	1324	21691	0.0371736	14.1661	0.00105058	0.974143	0.997337
rno-miR-26a-5p	NA	NA	NA	27670	30186	20926	23019	34416	21060	-0.0222903	14.6974	0.00116083	0.972821	0.997337
rno-miR-30c-2-3p	NA	NA	NA	1085	0	1308	959	1324	316	0.00673175	10.3371	1.03411e-06	0.999189	0.999189
rno-miR-351-5p	NA	NA	NA	1085	0	2616	1439	1324	632	0.0157421	10.6512	0.000204821	0.988581	0.999189

## Sheet: DE analysis - day 3
(c) Differential expression analysis of exo-miRs in sham and renal IRI- day 3 following renal IRI
Symbol	GeneID	Description	MirBaseID	Day_3_sham_6.3_sham	Day_3_sham_9.3_sham	Day_3_sham_3.3_sham	Day_3_surgery_1.3_surgery	Day_3_surgery_2.3_surgery	Day_3_surgery_13.3_surgery	logFC	logCPM	LR	PValue	FDR
rno-miR-9a-5p	NA	NA	NA	0	0	0	7410	2829	7183	6.43881	12.3793	12.625	0.000380623	0.0274049
rno-miR-21-5p	NA	NA	NA	20278	26114	11317	53106	49036	167748	2.2679	15.9219	7.86865	0.00502991	0.125183
rno-miR-503-3p	NA	NA	NA	6404	5803	0	0	0	299	-3.84823	11.108	7.80299	0.00521598	0.125183
rno-miR-200c-3p	NA	NA	NA	2135	0	943	2470	2829	40852	3.65176	13.8638	7.24859	0.00709565	0.127722
rno-miR-378a-3p	NA	NA	NA	42690	40621	63185	20995	10373	3442	-2.15034	14.7843	6.78931	0.00917056	0.132056
rno-miR-141-3p	NA	NA	NA	1067	2902	943	0	4715	47287	3.58407	14.009	5.88278	0.0152897	0.157265
rno-miR-148a-3p	NA	NA	NA	0	5803	943	1235	4715	62251	3.70375	14.2989	5.96994	0.0145518	0.157265
rno-miR-152-3p	NA	NA	NA	1067	0	0	0	2829	8679	3.15984	12.3573	4.66688	0.0307497	0.239218
rno-miR-200a-3p	NA	NA	NA	6404	14508	16975	17290	18860	118217	2.05114	15.2907	4.53416	0.0332247	0.239218
rno-miR-429	NA	NA	NA	3202	2902	2829	6175	1886	45042	2.58882	14.0356	4.85538	0.0275601	0.239218
rno-miR-194-5p	NA	NA	NA	3202	0	9431	0	0	1796	-2.25588	11.7983	3.96543	0.0464438	0.303995
rno-miR-196a-5p	NA	NA	NA	1067	0	0	2470	5658	748	2.46805	11.3135	2.8032	0.0940766	0.52104
rno-miR-200b-3p	NA	NA	NA	4269	8705	943	0	4715	63298	2.41826	14.3573	2.90891	0.0880913	0.52104
rno-miR-16-5p	NA	NA	NA	24547	17409	14146	29640	25461	57612	1.01802	14.9757	2.12392	0.145015	0.522054
rno-miR-191a-5p	NA	NA	NA	4269	5803	6601	2470	3772	748	-1.46743	11.9358	2.27143	0.131778	0.522054
rno-miR-192-5p	NA	NA	NA	9605	11606	25463	4940	12259	2843	-1.30503	13.4035	2.31739	0.127934	0.522054
rno-miR-22-3p	NA	NA	NA	1067	2902	943	7410	4715	2394	1.67021	11.9704	2.32583	0.127242	0.522054
rno-miR-221-3p	NA	NA	NA	0	0	943	6175	0	1496	2.28793	11.3227	2.2944	0.129842	0.522054
rno-miR-24-3p	NA	NA	NA	0	0	1886	9880	0	1796	2.08149	11.648	2.13537	0.143936	0.522054
rno-miR-27a-5p	NA	NA	NA	3202	0	2829	2470	0	0	-2.24684	10.9863	2.64328	0.103989	0.522054
rno-let-7d-3p	NA	NA	NA	2135	2902	943	0	1886	0	-2.01346	10.8022	2.04735	0.152471	0.522497
rno-miR-30c-5p	NA	NA	NA	8538	11606	3772	2470	3772	3292	-1.1899	12.4431	1.97752	0.159652	0.522497
rno-let-7c-5p	NA	NA	NA	114196	156682	103737	101271	108445	501149	0.93256	17.5149	1.35427	0.244534	0.669101
rno-miR-1b	NA	NA	NA	1067	0	0	0	3772	1047	1.71121	11.1079	1.30749	0.252849	0.669101
rno-miR-29a-3p	NA	NA	NA	1067	0	1886	1235	2829	4190	1.2699	11.9204	1.34028	0.246985	0.669101
rno-miR-328a-3p	NA	NA	NA	4269	2902	7545	2470	4715	299	-1.25798	11.8982	1.34348	0.246422	0.669101
rno-miR-486	NA	NA	NA	1067	0	943	0	0	299	-1.71152	10.53	1.26766	0.260206	0.669101
rno-miR-99a-5p	NA	NA	NA	2135	0	2829	0	0	1197	-1.41877	11.1568	1.45608	0.227554	0.669101
rno-let-7d-5p	NA	NA	NA	1067	0	943	1235	943	2993	1.21702	11.5552	0.99538	0.318431	0.790587
rno-let-7a-5p	NA	NA	NA	83246	69637	90534	81511	82984	181366	0.509006	16.6466	0.638789	0.42415	0.802004
rno-let-7e-5p	NA	NA	NA	6404	14508	12260	6175	11316	4489	-0.593421	13.1275	0.565851	0.451912	0.802004
rno-miR-101b-3p	NA	NA	NA	0	0	943	1235	0	1347	1.13786	10.9767	0.584853	0.444416	0.802004
rno-miR-125b-5p	NA	NA	NA	6404	0	1886	12350	5658	1197	0.907134	12.251	0.674204	0.41159	0.802004
rno-miR-148b-3p	NA	NA	NA	1067	0	943	0	1886	2245	0.93134	11.3809	0.557467	0.455283	0.802004
rno-miR-203a-3p	NA	NA	NA	4269	8705	4715	2470	3772	2993	-0.806871	12.2414	0.885095	0.34681	0.802004
rno-miR-30a-3p	NA	NA	NA	4269	0	4715	0	4715	1496	-0.754214	11.7948	0.527083	0.467836	0.802004
rno-miR-30c-2-3p	NA	NA	NA	2135	0	943	1235	943	150	-1.2043	10.7679	0.811536	0.367667	0.802004
rno-miR-30d-5p	NA	NA	NA	14942	11606	17918	16055	16974	31574	0.537207	14.3795	0.607804	0.435616	0.802004
rno-miR-345-3p	NA	NA	NA	1067	2902	1886	3705	0	0	-1.06553	10.9021	0.548545	0.458913	0.802004
rno-miR-351-5p	NA	NA	NA	4269	5803	0	2470	1886	898	-0.896777	11.4389	0.62249	0.430123	0.802004
rno-miR-423-5p	NA	NA	NA	1067	2902	943	4940	2829	1197	0.899933	11.5099	0.596887	0.439768	0.802004
rno-miR-93-5p	NA	NA	NA	1067	0	943	0	2829	2095	1.06603	11.4057	0.731358	0.392443	0.802004
rno-miR-151-3p	NA	NA	NA	4269	0	2829	4940	0	748	-0.811755	11.4574	0.495435	0.481513	0.806254
rno-miR-182	NA	NA	NA	4269	2902	6601	4940	6601	9128	0.54453	12.942	0.450952	0.501883	0.821263
rno-miR-183-5p	NA	NA	NA	10673	2902	3772	3705	1886	5836	-0.576719	12.6133	0.426634	0.513645	0.821832
rno-miR-23b-3p	NA	NA	NA	3202	0	1886	2470	1886	449	-0.668937	11.225	0.342014	0.558669	0.874439
rno-let-7b-5p	NA	NA	NA	64035	60932	75445	71631	60352	118815	0.327135	16.2581	0.289813	0.59034	0.885511
rno-miR-99b-5p	NA	NA	NA	0	5803	4715	4940	0	1646	-0.651981	11.6771	0.308009	0.578905	0.885511
rno-miR-101a-3p	NA	NA	NA	1067	0	2829	0	943	4340	0.481847	11.8526	0.174637	0.676023	0.924275
rno-miR-10b-5p	NA	NA	NA	17076	2902	14146	11115	12259	6584	-0.324828	13.5092	0.176774	0.67416	0.924275
rno-miR-196b-5p	NA	NA	NA	6404	11606	18861	19760	3772	6884	-0.338179	13.4684	0.155636	0.693206	0.924275
rno-miR-26b-5p	NA	NA	NA	14942	14508	10374	6175	12259	12869	-0.289961	13.6617	0.166528	0.683217	0.924275
rno-miR-30e-5p	NA	NA	NA	11740	5803	4715	13585	8487	7183	0.316126	13.2088	0.161774	0.687529	0.924275
rno-miR-378b	NA	NA	NA	0	5803	943	3705	0	299	-0.657177	10.9379	0.212285	0.644983	0.924275
rno-let-7f-5p	NA	NA	NA	215586	139273	167865	113621	115988	235685	-0.165856	17.3532	0.0707912	0.790188	0.924795
rno-let-7g-5p	NA	NA	NA	0	2902	2829	0	0	2843	-0.353678	11.5258	0.0745123	0.784877	0.924795
rno-let-7i-5p	NA	NA	NA	12807	20311	12260	8645	12259	17059	-0.16422	13.8717	0.0548769	0.814785	0.924795
rno-miR-103-3p	NA	NA	NA	4269	2902	7545	7410	9430	1796	0.149041	12.52	0.0248288	0.874794	0.924795
rno-miR-10a-5p	NA	NA	NA	24547	17409	13203	30875	16031	15712	0.15488	14.2972	0.0496222	0.823722	0.924795
rno-miR-125a-5p	NA	NA	NA	18143	11606	13203	25935	13202	3292	-0.0956919	13.721	0.0122275	0.911951	0.924795
rno-miR-142-3p	NA	NA	NA	0	5803	0	0	2829	150	-0.48695	10.7758	0.090774	0.763195	0.924795
rno-miR-181a-5p	NA	NA	NA	10673	0	15089	12350	18860	4190	0.29212	13.432	0.0991261	0.752881	0.924795
rno-miR-26a-5p	NA	NA	NA	36287	37720	16032	28405	35834	35615	0.178931	14.9905	0.0743078	0.785165	0.924795
rno-miR-27b-3p	NA	NA	NA	11740	5803	4715	4940	11316	4938	-0.132089	12.9575	0.0260392	0.871805	0.924795
rno-miR-29b-3p	NA	NA	NA	3202	0	2829	0	2829	2694	-0.18982	11.7606	0.0334941	0.854787	0.924795
rno-miR-30a-5p	NA	NA	NA	25614	31917	22634	40756	26404	20651	0.130443	14.7666	0.0405994	0.840313	0.924795
rno-miR-320-3p	NA	NA	NA	1067	5803	943	4940	1886	898	0.133336	11.44	0.0127033	0.910261	0.924795
rno-miR-342-3p	NA	NA	NA	1067	0	0	0	943	599	0.372642	10.6762	0.0571054	0.811131	0.924795
rno-miR-3473	NA	NA	NA	9605	2902	2829	11115	1886	0	-0.403472	12.0755	0.0924249	0.761117	0.924795
rno-miR-423-3p	NA	NA	NA	0	2902	2829	0	3772	748	-0.317352	11.2426	0.0664107	0.796636	0.924795
rno-miR-92a-3p	NA	NA	NA	4269	2902	2829	1235	2829	4340	-0.114087	12.1609	0.0148126	0.903131	0.924795
rno-miR-30e-3p	NA	NA	NA	3202	0	943	1235	2829	1047	-0.0786806	11.329	0.0055345	0.940697	0.940697

## Sheet: DE analysis - day 7
(c) Differential expression analysis of exo-miRs in sham and renal IRI- day 7 following renal IRI
Symbol	GeneID	Description	MirBaseID	Day_7_sham_6.7_sham	Day_7_sham_9.7_sham	Day_7_sham_3.7_sham	Day_7_surgery_1.7_surgery	Day_7_surgery_2.7_surgery	Day_7_surgery_13.7_surgery	logFC	logCPM	LR	PValue	FDR
rno-miR-351-5p	NA	NA	NA	0	0	0	16246	15885	4796	5.82472	13.1526	20.2249	6.88504e-06	0.000468182
rno-miR-23b-3p	NA	NA	NA	3768	7275	3992	0	0	0	-4.67951	12.5129	11.6784	0.000632286	0.0214977
rno-miR-21-5p	NA	NA	NA	26377	16005	11977	36553	43685	59955	1.27589	15.1802	9.28014	0.00231652	0.0393808
rno-miR-378a-3p	NA	NA	NA	65316	39284	67869	20307	29785	25181	-1.15572	15.3984	9.42511	0.00214034	0.0393808
rno-miR-423-5p	NA	NA	NA	1256	1455	0	4061	5957	9593	2.39881	12.8655	6.82527	0.00898768	0.122232
rno-miR-34a-5p	NA	NA	NA	0	0	0	2031	5957	1199	3.83821	12.2183	6.28305	0.0121898	0.138151
rno-let-7i-5p	NA	NA	NA	13817	11640	7985	16246	39714	16787	0.999082	14.3641	3.28905	0.0697432	0.592817
rno-miR-16-5p	NA	NA	NA	22609	11640	19961	34523	23828	32376	0.761773	14.7482	3.36505	0.0665936	0.592817
rno-let-7f-5p	NA	NA	NA	237397	206604	119769	109660	91342	167875	-0.622154	17.2917	2.53912	0.111056	0.839093
rno-let-7a-5p	NA	NA	NA	90437	119307	71861	60922	71485	107919	-0.237287	16.4791	0.458638	0.498261	0.903628
rno-let-7b-5p	NA	NA	NA	124351	93117	103800	89352	99284	77942	-0.294662	16.6166	1.60109	0.205749	0.903628
rno-let-7g-5p	NA	NA	NA	1256	1455	0	2031	1986	2398	0.818916	12.2893	0.533218	0.465257	0.903628
rno-miR-125a-5p	NA	NA	NA	28890	11640	0	16246	29785	26380	0.644556	14.5385	0.966912	0.325452	0.903628
rno-miR-140-3p	NA	NA	NA	1256	1455	0	2031	5957	1199	1.15114	12.3757	1.10429	0.293328	0.903628
rno-miR-148a-3p	NA	NA	NA	1256	4365	7985	2031	1986	1199	-1.03055	12.5289	1.10294	0.293622	0.903628
rno-miR-181a-5p	NA	NA	NA	15073	0	7985	16246	7943	11991	0.615082	13.701	0.574409	0.448512	0.903628
rno-miR-181b-5p	NA	NA	NA	7536	5820	0	4061	3971	0	-1.20428	12.818	1.91813	0.166063	0.903628
rno-miR-182	NA	NA	NA	10049	2910	11977	2031	1986	5996	-1.0086	13.1177	1.71197	0.190729	0.903628
rno-miR-190a-5p	NA	NA	NA	0	0	7985	8123	3971	0	1.26635	12.4771	1.10119	0.294004	0.903628
rno-miR-191a-5p	NA	NA	NA	3768	0	3992	2031	1986	5996	0.627913	12.638	0.459949	0.497648	0.903628
rno-miR-192-5p	NA	NA	NA	17585	7275	19961	8123	11914	9593	-0.50436	13.8846	0.82532	0.363629	0.903628
rno-miR-196a-5p	NA	NA	NA	1256	0	7985	4061	1986	3597	0.780279	12.5276	0.633805	0.425963	0.903628
rno-miR-200a-3p	NA	NA	NA	17585	4365	3992	16246	11914	13190	0.483996	13.8874	0.604395	0.436906	0.903628
rno-miR-200b-3p	NA	NA	NA	11305	2910	11977	6092	0	9593	-0.535076	13.3204	0.446814	0.503852	0.903628
rno-miR-205	NA	NA	NA	3768	0	7985	0	0	2398	-1.34953	12.3729	1.43325	0.231235	0.903628
rno-miR-22-3p	NA	NA	NA	2512	2910	0	0	1986	1199	-0.932332	12.2865	0.694392	0.404674	0.903628
rno-miR-221-3p	NA	NA	NA	0	1455	0	0	1986	2398	1.21627	12.1188	0.848591	0.356951	0.903628
rno-miR-23a-3p	NA	NA	NA	0	1455	0	4061	1986	0	1.27273	12.1309	0.918344	0.33791	0.903628
rno-miR-24-3p	NA	NA	NA	2512	0	0	4061	0	4796	1.34691	12.4339	1.56545	0.210868	0.903628
rno-miR-26b-5p	NA	NA	NA	18841	11640	0	6092	7943	7195	-0.764923	13.6751	1.45654	0.227481	0.903628
rno-miR-27a-5p	NA	NA	NA	2512	1455	0	2031	7943	0	0.726825	12.453	0.444479	0.504968	0.903628
rno-miR-30d-5p	NA	NA	NA	18841	20369	15969	10154	1986	22783	-0.585746	14.2152	0.808942	0.368433	0.903628
rno-miR-30e-3p	NA	NA	NA	7536	5820	3992	0	3971	5996	-0.713414	13.0129	0.896636	0.343685	0.903628
rno-miR-340-5p	NA	NA	NA	2512	2910	0	0	0	2398	-0.955578	12.2808	0.717096	0.397098	0.903628
rno-miR-3473	NA	NA	NA	7536	7275	11977	8123	5957	1199	-0.832919	13.2312	1.39288	0.237919	0.903628
rno-miR-378b	NA	NA	NA	2512	2910	0	0	1986	0	-1.7011	12.207	1.85842	0.172807	0.903628
rno-miR-92a-3p	NA	NA	NA	5024	1455	7985	4061	5957	9593	0.724085	13.1191	0.976298	0.323115	0.903628
rno-miR-93-5p	NA	NA	NA	0	2910	0	4061	0	2398	0.81262	12.2914	0.505749	0.476985	0.903628
rno-let-7e-5p	NA	NA	NA	17585	7275	7985	8123	7943	10792	-0.350799	13.7465	0.367269	0.544497	0.939417
rno-miR-141-5p	NA	NA	NA	1256	1455	0	2031	0	0	-0.822566	12.0296	0.352683	0.552598	0.939417
rno-let-7c-5p	NA	NA	NA	208508	193509	115776	225412	135027	135499	-0.0908092	17.3984	0.0635372	0.80099	0.961763
rno-let-7d-5p	NA	NA	NA	2512	1455	0	4061	0	2398	0.321166	12.3652	0.0921964	0.761403	0.961763
rno-miR-103-3p	NA	NA	NA	10049	2910	7985	0	11914	14389	0.398872	13.495	0.237838	0.625772	0.961763
rno-miR-125b-5p	NA	NA	NA	5024	0	0	0	3971	4796	0.487931	12.5666	0.23825	0.625473	0.961763
rno-miR-141-3p	NA	NA	NA	5024	2910	0	4061	5957	2398	0.19181	12.764	0.0515851	0.820328	0.961763
rno-miR-183-5p	NA	NA	NA	3768	5820	3992	6092	3971	2398	-0.237406	12.8837	0.0934982	0.759776	0.961763
rno-miR-196b-5p	NA	NA	NA	5024	14550	7985	16246	3971	4796	-0.210873	13.5293	0.0856793	0.769744	0.961763
rno-miR-200c-3p	NA	NA	NA	5024	1455	3992	12184	0	1199	0.250459	12.7783	0.0597728	0.806855	0.961763
rno-miR-203a-3p	NA	NA	NA	6280	1455	7985	10154	1986	0	-0.383462	12.8426	0.152303	0.696344	0.961763
rno-miR-27b-3p	NA	NA	NA	12561	4365	7985	4061	11914	4796	-0.336185	13.4085	0.24272	0.622248	0.961763
rno-miR-28-3p	NA	NA	NA	0	2910	0	2031	1986	1199	0.452061	12.2117	0.144099	0.704239	0.961763
rno-miR-29a-3p	NA	NA	NA	1256	0	3992	2031	0	2398	0.397794	12.2124	0.115342	0.734143	0.961763
rno-miR-29b-3p	NA	NA	NA	3768	0	11977	18277	0	0	0.357948	12.9181	0.0687135	0.793219	0.961763
rno-miR-30c-5p	NA	NA	NA	7536	0	0	4061	7943	2398	0.482103	12.8197	0.259307	0.610597	0.961763
rno-miR-30e-5p	NA	NA	NA	11305	2910	0	6092	1986	5996	-0.270447	13.0991	0.117076	0.732228	0.961763
rno-miR-320-3p	NA	NA	NA	3768	1455	0	2031	5957	1199	0.289231	12.5154	0.0858971	0.769459	0.961763
rno-miR-423-3p	NA	NA	NA	3768	0	0	2031	1986	0	-0.503316	12.2087	0.180788	0.670697	0.961763
rno-miR-99b-5p	NA	NA	NA	2512	5820	11977	2031	3971	5996	-0.333087	12.9901	0.184154	0.667827	0.961763
rno-miR-10a-5p	NA	NA	NA	36426	10185	23954	22338	19857	32376	0.0921859	14.7676	0.028067	0.866951	0.963722
rno-miR-10b-5p	NA	NA	NA	16329	20369	3992	8123	9928	27579	0.0941815	14.2379	0.021375	0.883762	0.963722
rno-miR-151-3p	NA	NA	NA	3768	2910	7985	6092	1986	3597	-0.0968587	12.8326	0.0142712	0.904909	0.963722
rno-miR-30a-3p	NA	NA	NA	3768	4365	3992	2031	3971	4796	-0.0875336	12.8188	0.0119472	0.912962	0.963722
rno-miR-30a-5p	NA	NA	NA	41450	18914	27946	18277	23828	39570	-0.093168	14.9786	0.0353844	0.850792	0.963722
rno-miR-328a-3p	NA	NA	NA	5024	5820	7985	6092	7943	3597	-0.0682886	13.1359	0.00978434	0.921205	0.963722
rno-miR-429	NA	NA	NA	3768	1455	3992	0	0	5996	-0.177073	12.5678	0.0303705	0.861652	0.963722
rno-miR-199a-3p	NA	NA	NA	1256	1455	0	4061	0	0	-0.0253366	12.1257	0.000607162	0.980342	0.988887
rno-miR-26a-5p	NA	NA	NA	26377	18914	31938	24369	23828	25181	0.00503028	14.7608	0.000194012	0.988887	0.988887
rno-miR-375-3p	NA	NA	NA	1256	1455	0	2031	0	1199	-0.0547542	12.1196	0.00197984	0.96451	0.988887

## Sheet: DE analysis - day 14
(c) Differential expression analysis of exo-miRs in sham and renal IRI- day 14 following renal IRI
Symbol	GeneID	Description	MirBaseID	Day_14_sham_6.14_sham	Day_14_sham_9.14_sham	Day_14_sham_3.14_sham	Day_14_surgery_1.14_surgery	Day_14_surgery_2.14_surgery	Day_14_surgery_13.14_surgery	logFC	logCPM	LR	PValue	FDR
rno-miR-182	NA	NA	NA	11491	7339	14273	0	2687	1842	-2.91271	13.0252	21.4793	3.57678e-06	0.00016749
rno-miR-351-5p	NA	NA	NA	0	0	0	1868	10748	7366	5.74741	12.2764	21.153	4.24026e-06	0.00016749
rno-miR-125a-5p	NA	NA	NA	13680	14678	10381	47635	26870	27624	1.39322	14.6377	13.8148	0.000201741	0.00531252
rno-miR-23b-3p	NA	NA	NA	1094	4403	6488	0	0	0	-4.85355	11.8141	11.8249	0.00058444	0.0115427
rno-miR-378a-3p	NA	NA	NA	70586	67520	62284	48569	49709	46040	-0.496095	15.8546	8.11283	0.00439531	0.069446
rno-let-7b-5p	NA	NA	NA	79889	95408	81747	141972	99418	120626	0.518572	16.6773	7.25658	0.00706418	0.0697588
rno-miR-203a-3p	NA	NA	NA	5472	2936	2595	1868	0	0	-2.39442	12.1017	7.31725	0.00682957	0.0697588
rno-miR-345-3p	NA	NA	NA	0	0	0	2802	1343	921	3.92429	11.4276	7.27851	0.00697845	0.0697588
rno-miR-21-5p	NA	NA	NA	24076	35228	9083	50437	55083	41436	1.09958	15.1943	6.81927	0.00901793	0.0791573
rno-miR-191a-5p	NA	NA	NA	1094	0	1298	4670	4030	3683	2.0449	12.0974	6.36568	0.0116349	0.0835596
rno-miR-29b-3p	NA	NA	NA	1642	0	3893	5604	4030	8287	1.6825	12.5159	6.44237	0.011143	0.0835596
rno-miR-10b-5p	NA	NA	NA	19699	10275	11678	9340	6717	921	-1.35417	13.5816	5.09043	0.0240582	0.158383
rno-miR-27b-3p	NA	NA	NA	7113	2936	12976	2802	5374	921	-1.41268	12.8178	4.60666	0.0318481	0.193538
rno-miR-29a-3p	NA	NA	NA	3830	2936	3893	934	2687	0	-1.69582	12.0768	4.21088	0.0401656	0.226649
rno-let-7a-5p	NA	NA	NA	85360	85133	98616	70986	67174	76427	-0.304032	16.3268	4.025	0.0448307	0.236109
rno-miR-99b-5p	NA	NA	NA	1094	0	2595	4670	1343	4604	1.5288	12.0937	3.72456	0.0536178	0.264738
rno-miR-192-5p	NA	NA	NA	11491	14678	22059	8406	9404	9208	-0.757159	13.7814	3.34732	0.0673147	0.299063
rno-miR-27a-5p	NA	NA	NA	547	0	0	1868	0	2762	2.11422	11.4999	3.22699	0.0724336	0.299063
rno-miR-28-3p	NA	NA	NA	3283	5871	5190	934	1343	2762	-1.28278	12.2925	3.15462	0.0757123	0.299063
rno-miR-34a-5p	NA	NA	NA	547	0	0	1868	2687	921	2.13015	11.5072	3.29908	0.0693187	0.299063
rno-miR-196b-5p	NA	NA	NA	3283	5871	2595	7472	13435	3683	1.04361	12.8907	2.98181	0.0842051	0.316772
rno-let-7f-5p	NA	NA	NA	153758	107151	186851	118621	76578	118784	-0.507512	16.9753	2.85466	0.0911092	0.327165
rno-miR-429	NA	NA	NA	7113	4403	0	934	1343	2762	-1.29854	12.3265	2.58399	0.107949	0.370783
rno-miR-194-5p	NA	NA	NA	3830	1468	0	1868	0	0	-1.57038	11.7568	2.39897	0.121415	0.383672
rno-miR-872-5p	NA	NA	NA	0	2936	1298	2802	5374	921	1.43147	11.8892	2.42451	0.119451	0.383672
rno-miR-30c-2-3p	NA	NA	NA	1642	0	2595	0	1343	0	-1.80615	11.4961	2.27823	0.131202	0.398651
rno-miR-203b-3p	NA	NA	NA	547	0	0	2802	1343	0	1.83038	11.4206	2.21044	0.137079	0.401084
rno-miR-16-5p	NA	NA	NA	13680	10275	15571	21483	20152	14733	0.476845	14.1235	2.00476	0.156806	0.442417
rno-let-7e-5p	NA	NA	NA	6566	4403	2595	8406	8061	7366	0.631941	13.0223	1.61466	0.203838	0.53188
rno-miR-206-3p	NA	NA	NA	2189	1468	1298	934	1343	0	-1.24932	11.644	1.49025	0.222178	0.53188
rno-miR-24-3p	NA	NA	NA	1094	2936	12976	0	5374	1842	-1.2197	12.3835	1.50072	0.22056	0.53188
rno-miR-30e-3p	NA	NA	NA	547	5871	5190	934	0	2762	-1.19099	12.0074	1.58645	0.207834	0.53188
rno-miR-93-5p	NA	NA	NA	2189	0	2595	934	0	921	-1.25435	11.6394	1.49218	0.221878	0.53188
rno-miR-320-3p	NA	NA	NA	3830	1468	3893	6538	2687	6446	0.701419	12.6107	1.3974	0.23716	0.551049
rno-let-7d-5p	NA	NA	NA	1094	1468	0	2802	2687	921	1.08968	11.729	1.33674	0.24761	0.558891
rno-miR-183-5p	NA	NA	NA	5472	1468	3893	1868	2687	2762	-0.751724	12.3486	1.23297	0.266829	0.585542
rno-miR-425-5p	NA	NA	NA	0	2936	1298	1868	1343	2762	1.02869	11.7463	1.18388	0.276568	0.590509
rno-miR-375-3p	NA	NA	NA	1094	2936	0	1868	1343	3683	0.904256	11.862	1.08765	0.296992	0.617431
rno-let-7c-5p	NA	NA	NA	199721	278885	137543	290481	185400	281767	0.302852	17.8125	0.795029	0.372584	0.676913
rno-miR-181b-5p	NA	NA	NA	5472	0	0	5604	8061	0	0.900262	12.393	0.756114	0.384547	0.676913
rno-miR-194-3p	NA	NA	NA	1094	1468	0	934	0	0	-1.14716	11.3258	0.775996	0.378369	0.676913
rno-miR-200c-3p	NA	NA	NA	2736	2936	0	1868	1343	6446	0.678008	12.1808	0.768708	0.380617	0.676913
rno-miR-221-3p	NA	NA	NA	1642	0	0	2802	0	1842	0.859203	11.6399	0.752825	0.385583	0.676913
rno-miR-423-3p	NA	NA	NA	2189	2936	2595	2802	0	921	-0.787971	11.9141	0.864005	0.35262	0.676913
rno-miR-98-5p	NA	NA	NA	1094	0	1298	0	0	921	-1.14523	11.3246	0.773785	0.379049	0.676913
rno-miR-125b-5p	NA	NA	NA	2189	0	0	0	2687	3683	0.795045	11.7789	0.706017	0.400769	0.688278
rno-miR-196a-5p	NA	NA	NA	1642	0	1298	1868	4030	921	0.739006	11.7926	0.676474	0.410804	0.6905
rno-let-7i-5p	NA	NA	NA	14227	14678	5190	19614	10748	13812	0.344336	13.8958	0.633211	0.42618	0.694836
rno-miR-103-3p	NA	NA	NA	12038	2936	5190	3736	5374	7366	-0.462574	13.0782	0.620197	0.430974	0.694836
rno-let-7g-5p	NA	NA	NA	3283	1468	3893	934	1343	3683	-0.528572	12.1286	0.499522	0.47971	0.755184
rno-miR-200b-3p	NA	NA	NA	11491	5871	1298	1868	4030	8287	-0.499565	12.969	0.481827	0.487596	0.755184
rno-miR-22-3p	NA	NA	NA	1642	4403	1298	3736	2687	2762	0.495668	12.153	0.461158	0.497083	0.755184
rno-miR-423-5p	NA	NA	NA	4377	7339	1298	1868	5374	2762	-0.432513	12.4628	0.435943	0.509087	0.758828
rno-miR-148a-3p	NA	NA	NA	5472	13210	2595	3736	1343	9208	-0.432061	12.9219	0.385192	0.534838	0.782448
rno-miR-30c-5p	NA	NA	NA	2189	5871	2595	1868	10748	1842	0.427286	12.4565	0.304084	0.581333	0.835006
rno-miR-30a-5p	NA	NA	NA	17510	11743	24654	13076	16122	18416	-0.18348	14.2002	0.27552	0.599652	0.845938
rno-miR-10a-5p	NA	NA	NA	27359	13210	20761	28955	16122	26703	0.180865	14.5947	0.239677	0.624439	0.856654
rno-miR-205	NA	NA	NA	547	1468	0	0	0	921	-0.657051	11.2388	0.225049	0.635219	0.856654
rno-miR-92a-3p	NA	NA	NA	4377	1468	6488	2802	4030	3683	-0.291009	12.497	0.21903	0.63978	0.856654
rno-miR-30d-5p	NA	NA	NA	11491	1468	16868	11208	12091	12891	0.223556	13.6788	0.185701	0.666519	0.875182
rno-miR-378b	NA	NA	NA	547	4403	1298	934	2687	2762	0.36091	11.8794	0.174923	0.675774	0.875182
rno-miR-26a-5p	NA	NA	NA	24623	20549	22059	23351	18809	21179	-0.107723	14.541	0.149506	0.699008	0.880146
rno-miR-328a-3p	NA	NA	NA	7113	5871	6488	6538	6717	9208	0.178823	13.1345	0.146515	0.701888	0.880146
rno-miR-181a-5p	NA	NA	NA	10944	11743	12976	7472	18809	7366	-0.139685	13.6757	0.096682	0.755848	0.922793
rno-miR-30a-3p	NA	NA	NA	4925	0	5190	3736	1343	7366	0.208105	12.5571	0.0939132	0.75926	0.922793
rno-miR-101a-3p	NA	NA	NA	0	2936	1298	934	2687	0	0.109639	11.526	0.0109155	0.916791	0.935012
rno-miR-10a-3p	NA	NA	NA	547	0	1298	1868	0	0	0.14234	11.332	0.013297	0.908197	0.935012
rno-miR-140-3p	NA	NA	NA	2189	0	1298	1868	1343	1842	0.188894	11.7789	0.0446888	0.832577	0.935012
rno-miR-141-3p	NA	NA	NA	8208	4403	2595	0	5374	10129	-0.0641154	12.8517	0.00664882	0.935012	0.935012
rno-miR-148b-3p	NA	NA	NA	0	1468	1298	934	0	921	0.112067	11.3433	0.00895473	0.924609	0.935012
rno-miR-151-3p	NA	NA	NA	1094	5871	10381	8406	4030	1842	-0.127861	12.7056	0.0241307	0.876553	0.935012
rno-miR-152-3p	NA	NA	NA	1094	1468	0	0	0	2762	0.156894	11.497	0.0206787	0.885658	0.935012
rno-miR-200a-3p	NA	NA	NA	19151	13210	10381	13076	8061	19337	-0.111368	13.9963	0.0687592	0.793152	0.935012
rno-miR-26b-5p	NA	NA	NA	6566	5871	7785	8406	2687	9208	0.0886139	13.1069	0.0328268	0.856225	0.935012
rno-miR-29c-3p	NA	NA	NA	3283	5871	0	3736	2687	1842	-0.13397	12.236	0.034895	0.851816	0.935012
rno-miR-30e-5p	NA	NA	NA	3830	8807	6488	5604	8061	5525	0.13609	12.9505	0.0678309	0.794521	0.935012
rno-miR-3473	NA	NA	NA	2736	5871	3893	1868	4030	4604	-0.110884	12.4368	0.0291381	0.864461	0.935012
rno-miR-672-5p	NA	NA	NA	1094	0	0	934	0	921	0.168814	11.3214	0.0177952	0.893878	0.935012
rno-miR-99a-5p	NA	NA	NA	1094	1468	1298	1868	0	921	-0.225783	11.5794	0.0483969	0.825877	0.935012

## Sheet: Cell miRNAs
(d) Affymetrix transcriptome analysis of miRNAs in kidney at the indicated time points following renal IRI
Transcript ID(Array Design)	Fold Change (d1.5treat_3 vs d1.5cont_3) (log2)	Fold Change (d3treat_1 vs d3cont_3) (log2)	Fold Change (d14treat_14 vs d14cont_12) (log2)
rno-let-7d-3p	-4.45	-3.35	1
rno-let-7e-3p	1	-3.43	1
rno-miR-106b-3p	2.08	1	1
rno-miR-106b-5p	2.32	1	1
rno-miR-10a-3p	-3.01	-3.28	1
rno-miR-10b-3p	1	-4.42	1
rno-miR-10b-5p	1	-2.34	1
rno-miR-122-5p	1	1	-3.82
rno-miR-125a-3p	1	-2.29	1
rno-miR-125b-1-3p	1	2.4	4.37
rno-miR-125b-2-3p	1	-2.26	1
rno-miR-130b-3p	2.03	4.85	2.2
rno-miR-132-3p	1	1	3.92
rno-miR-134-5p	-2.04	-12.08	-2.03
rno-miR-135a-3p	-2.56	1	1
rno-miR-138-1-3p	-2.8	-2.61	1
rno-miR-138-5p	1	-2.34	1
rno-miR-140-5p	-3.74	-8.05	1
rno-miR-141-3p	1	-2.71	1
rno-miR-141-5p	1	-2.2	2.99
rno-miR-143-5p	1	1	2.28
rno-miR-146b-5p	4	4.53	3.86
rno-miR-150-3p	2.1	2.47	1
rno-miR-155-5p	1	2.85	1
rno-miR-17-5p	1	2.67	1
rno-miR-181c-3p	1	-2.06	1
rno-miR-181c-5p	1	-5.32	1
rno-miR-182	-2.27	-2.24	1
rno-miR-183-3p	-4.24	1	1
rno-miR-183-5p	-4.78	-3.71	1
rno-miR-1839-3p	1	-2.13	1
rno-miR-1839-5p	-2.05	-3.56	-2.01
rno-miR-184	9.98	1	-8.03
rno-miR-1843-3p	-2.92	1	1
rno-miR-1843-5p	-2.04	-6.18	-2.01
rno-miR-185-5p	1	-2.22	1
rno-miR-187-3p	1	2.93	3.63
rno-miR-188-5p	-2.7	1	3.04
rno-miR-18a-5p	4.17	8.12	1
rno-miR-191a-3p	2.19	-2.07	1
rno-miR-192-3p	1	1	-2.52
rno-miR-192-5p	1	-2.08	1
rno-miR-193-3p	1	1	-3.03
rno-miR-193-5p	1	-2.89	1
rno-miR-194-3p	-3.02	-4.18	-2.33
rno-miR-194-5p	1	-2.51	-2.08
rno-miR-1949	3.43	2.88	1
rno-miR-195-3p	1	1	3.62
rno-miR-196b-3p	3.37	3.17	1
rno-miR-196c-3p	1	-2.99	1
rno-miR-196c-5p	1	-4.12	1
rno-miR-199a-3p	1	1	3.31
rno-miR-199a-5p	1	1	3.02
rno-miR-200a-5p	1	-2.98	1
rno-miR-200b-5p	-2.2	-3.69	1
rno-miR-203a-3p	1	-3.73	-2.22
rno-miR-203b-3p	-3.93	-11.18	-3.16
rno-miR-204-3p	-5.94	1	-2.29
rno-miR-204-5p	-3.48	-2.09	1
rno-miR-205	1	1	5.22
rno-miR-206-3p	1	-4.97	1
rno-miR-21-3p	2.14	3.37	1
rno-miR-21-5p	1	2.14	5.21
rno-miR-210-3p	1	-2.7	1
rno-miR-210-5p	-3.25	1	1
rno-miR-212-3p	3.96	3.14	4.37
rno-miR-212-5p	3.79	2.04	3.07
rno-miR-214-3p	1	1	3.89
rno-miR-219a-2-3p	1	1	-2.37
rno-miR-22-5p	1	-2.33	1
rno-miR-221-3p	1	2.24	1
rno-miR-223-3p	1	2.28	3.7
rno-miR-224-5p	1	1	2.91
rno-miR-23b-5p	1	-2.37	1
rno-miR-24-1-5p	1	-2.62	1
rno-miR-26b-5p	-2.1	-2.93	1
rno-miR-27b-5p	-3.03	-2.13	1
rno-miR-29b-2-5p	-2.2	-3.17	-2.1
rno-miR-29b-3p	1	-3.35	1
rno-miR-301a-3p	-2.49	1	1
rno-miR-30a-3p	1	-3.46	1
rno-miR-30b-5p	1	-2.1	1
rno-miR-30c-1-3p	-6.06	-4.23	1
rno-miR-30c-2-3p	1	-2.51	1
rno-miR-30c-5p	1	-2.08	1
rno-miR-30d-5p	1	-2.38	1
rno-miR-30e-3p	-2.1	-3.01	1
rno-miR-30e-5p	1	-2.65	1
rno-miR-31a-3p	3.2	1	1
rno-miR-322-5p	1	1	2.14
rno-miR-326-3p	-2.04	1	1
rno-miR-326-5p	1	2.59	1
rno-miR-328a-3p	1	-2.44	1
rno-miR-329-3p	-2.37	1	1
rno-miR-330-5p	1	1	3.45
rno-miR-331-3p	-2.29	1	1
rno-miR-344g	2.48	4.73	1
rno-miR-346	2.15	-4.27	2.2
rno-miR-3473	1	2.76	1
rno-miR-34b-3p	1	6.41	8.95
rno-miR-34c-3p	1	1	4.01
rno-miR-34c-5p	2.15	6.93	4.82
rno-miR-350	4.02	2.26	3.38
rno-mir-351	1	2.06	1
rno-miR-351-3p	1	2.3	2.26
rno-miR-351-5p	1	2.16	1
rno-miR-352	-2.33	-2.57	1
rno-miR-3562	2.46	1	1
rno-miR-3593-3p	1	2.26	1
rno-mir-361	1	-2.07	1
rno-miR-362-5p	2.86	1	1
rno-miR-363-3p	1	2.52	1
rno-miR-374-5p	1	-3.86	1
rno-miR-375-3p	-4.18	-4.1	1
rno-miR-378a-3p	1	-2.02	1
rno-miR-378a-5p	1	-2.41	1
rno-miR-378b	1	-2.3	1
rno-miR-379-5p	1	-5.81	-5.76
rno-miR-382-5p	-2.64	-7.93	-3.9
rno-miR-425-3p	2.51	1	1
rno-miR-451-5p	1	1	-2.39
rno-miR-455-3p	1	-2.19	1
rno-miR-487b-3p	-2.36	-2.49	1
rno-miR-489-3p	1	-9.53	1
rno-miR-494-3p	1	-2.49	-2.76
rno-miR-503-3p	5.98	1	1
rno-miR-503-5p	2.36	2.89	1
rno-miR-504	-2.25	1	1
rno-miR-505-5p	-2.33	-2.79	1
rno-miR-541-5p	-2.32	-6.68	-2.63
rno-miR-542-5p	1	1	3.7
rno-mir-544	1	1	-2.18
rno-miR-547-5p	-3.63	-2.09	5.69
rno-miR-582-3p	2.3	1	1
rno-miR-6215	24.2	2.6	1
rno-miR-6324	-4.37	-2.5	2.04
rno-miR-671	-5.81	-2.06	1
rno-miR-708-5p	1	3.01	4.74
rno-miR-760-3p	1	2.29	1
rno-miR-7a-1-3p	1	-3.97	1
rno-miR-872-5p	-2.07	1	3
rno-miR-92a-1-5p	2.11	1	1
rno-miR-92b-3p	1	-3.24	1
rno-miR-92b-5p	5.03	18.03	2.97
rno-miR-98-5p	-2.86	-2.35	1
rno-miR-9a-3p	1	-4.93	1
